# Supplementary material for: AMPKα Subunit Ssp2 and Glycogen Synthase Kinases Gsk3/Gsk31 are involved in regulation of sterol regulatory element-binding protein (SREBP) activity in fission yeast
Source: PLoS One. 2020 Feb 13;15(2):e0228845. doi: 10.1371/journal.pone.0228845 (PMC7018046; doi:10.1371/journal.pone.0228845)
Supplement: S1 Appendix — (ZIP) [file pone.0228845.s001.zip]

Archive with 9 entries (8 files):
- S1 Appendix/
- S1 Appendix/Fig 1.xlsx
- S1 Appendix/Fig 2.xlsx
- S1 Appendix/Fig 3.xlsx
- S1 Appendix/Fig 4.xlsx
- S1 Appendix/Fig 5.xlsx
- S1 Appendix/Fig 6.xlsx
- S1 Appendix/Fig 6D uncropped and unadjusted western blotting image-actin.bmp
- S1 Appendix/Fig 6D uncropped and unadjusted western blotting image-GST-Sre1N.bmp
