# Supplementary material for: AMPKα Subunit Ssp2 and Glycogen Synthase Kinases Gsk3/Gsk31 are involved in regulation of sterol regulatory element-binding protein (SREBP) activity in fission yeast
Source: PLoS One. 2020 Feb 13;15(2):e0228845. doi: 10.1371/journal.pone.0228845 (PMC7018046; doi:10.1371/journal.pone.0228845)
Supplement: S1 Appendix — (ZIP) [file pone.0228845.s001.zip › S1 Appendix/Fig 1.xlsx]

## Sheet: Fig 1A
time (min)	WT cells harboring the multicopy 3×SRE2::luc (R2.2) reporter (CLZ 0 μg/ml)	WT cells harboring the multicopy 3×SRE2::luc (R2.2) reporter (CLZ 2 μg/ml)	WT cells harboring the multicopy 3×SRE2::luc (R2.2) reporter (CLZ 4 μg/ml)	WT cells harboring the multicopy 3×SRE2::luc (R2.2) reporter (CLZ 8 μg/ml)
240	37	1534	1285	1212
241	37	1429	1234	1213
242	36	1440	1207	1164
243	23	1475	1231	1165
244	28	1499	1212	1135
245	24	1585	1262	1208
246	33	1527	1247	1174
247	32	1497	1233	1170
248	33	1487	1263	1210
249	38	1535	1248	1213
250	39	1490	1239	1200
251	29	1567	1304	1240
252	23	1520	1318	1198
253	30	1516	1310	1185
254	30	1456	1247	1271
255	31	1504	1242	1217
256	22	1527	1353	1170
257	37	1474	1266	1185
258	32	1469	1260	1134
259	31	1456	1163	1228
260	33	1544	1211	1233
261	33	1411	1239	1167
262	37	1513	1240	1190
263	31	1486	1218	1203
264	31	1506	1269	1142
265	23	1514	1295	1253
266	37	1484	1257	1167
267	32	1575	1232	1202
268	25	1455	1263	1173
269	43	1449	1292	1173
270	29	1524	1240	1207
271	34	1500	1316	1165
272	29	1525	1271	1189
273	34	1497	1234	1208
274	31	1543	1316	1173
275	36	1506	1290	1218
276	34	1473	1223	1199
277	31	1524	1220	1192
278	33	1529	1282	1178
279	32	1513	1229	1165
280	38	1523	1277	1198
281	38	1519	1278	1195
282	20	1519	1238	1198
283	32	1539	1239	1153
284	34	1530	1242	1101
285	37	1506	1310	1222
286	32	1482	1259	1167
287	33	1491	1233	1123
288	34	1518	1248	1148
289	34	1538	1234	1140
290	35	1519	1273	1148
291	44	1497	1305	1212
292	30	1572	1229	1225
293	49	1538	1217	1143
294	26	1482	1330	1220
295	23	1489	1273	1179
296	30	1570	1262	1192
297	21	1489	1231	1187
298	38	1459	1295	1204
299	31	1462	1257	1123
300	21	1505	1279	1152
301	29	1501	1238	1144
302	30	1445	1253	1195
303	20	1462	1219	1222
304	36	1457	1257	1174
305	33	1496	1313	1129
306	44	1474	1286	1216
307	29	1518	1212	1149
308	37	1538	1187	1253
309	27	1480	1259	1157
310	23	1554	1317	1127
311	30	1510	1219	1224
312	28	1559	1255	1132
313	20	1506	1219	1153
314	26	1498	1260	1148
315	33	1503	1279	1205
316	35	1517	1289	1137
317	35	1491	1225	1173
318	30	1493	1246	1161
319	29	1539	1267	1194
320	25	1547	1293	1126
321	27	1517	1258	1142
322	26	1504	1244	1131
323	27	1532	1230	1238
324	31	1534	1265	1194
325	28	1533	1210	1139
326	34	1500	1231	1139
327	29	1460	1283	1235
328	32	1536	1211	1193
329	33	1472	1210	1123
330	31	1479	1281	1254
331	34	1565	1229	1144
332	34	1492	1309	1184
333	41	1520	1265	1205
334	28	1463	1262	1148
335	26	1515	1318	1199
336	28	1507	1306	1173
337	38	1562	1284	1179
338	26	1508	1327	1152
339	27	1505	1305	1173
340	32	1523	1296	1218
341	31	1543	1318	1196
342	33	1502	1301	1192
343	30	1585	1290	1210
344	21	1515	1342	1210
345	25	1567	1357	1277
346	31	1561	1323	1199
347	34	1571	1421	1287
348	38	1571	1356	1238
349	21	1528	1315	1229
350	38	1604	1337	1254
351	36	1558	1327	1235
352	25	1606	1371	1233
353	25	1563	1303	1244
354	31	1529	1330	1284
355	32	1618	1316	1326
356	23	1534	1359	1301
357	27	1524	1315	1271
358	27	1542	1446	1329
359	24	1635	1419	1296
360	36	1536	1339	1275
361	36	1636	1368	1227
362	24	1615	1376	1318
363	29	1563	1432	1336
364	33	1567	1332	1231
365	24	1591	1381	1263
366	32	1580	1461	1416
367	28	1555	1431	1384
368	25	1665	1439	1336
369	28	1593	1387	1393
370	37	1585	1400	1330
371	32	1530	1468	1383
372	32	1640	1417	1310
373	27	1614	1426	1324
374	37	1624	1402	1422
375	35	1610	1521	1354
376	31	1659	1568	1467
377	25	1602	1530	1396
378	30	1637	1495	1466
379	27	1703	1484	1460
380	22	1648	1480	1468
381	38	1663	1439	1467
382	33	1667	1502	1471
383	22	1736	1530	1459
384	34	1689	1508	1442
385	34	1642	1507	1497
386	28	1632	1568	1416
387	27	1743	1547	1520
388	22	1703	1584	1517
389	38	1719	1600	1476
390	25	1770	1541	1494
391	35	1667	1553	1513
392	23	1726	1674	1451
393	32	1671	1565	1590
394	30	1732	1498	1517
395	35	1770	1720	1497
396	34	1791	1663	1514
397	35	1801	1685	1563
398	32	1835	1656	1609
399	38	1736	1684	1625
400	31	1774	1626	1613
401	36	1725	1621	1550
402	40	1877	1733	1618
403	38	1904	1674	1619
404	36	1859	1713	1676
405	39	1806	1718	1652
406	35	1803	1737	1695
407	44	1823	1772	1729
408	45	1871	1730	1694
409	30	1886	1750	1769
410	38	1902	1742	1707
411	35	1931	1845	1689
412	45	1818	1807	1737
413	29	1869	1830	1767
414	37	1952	1895	1709
415	32	1954	1907	1729
416	29	1951	1936	1860
417	34	1981	1917	1814
418	42	2002	1920	1929
419	52	2004	1886	1920
420	41	2008	1963	1877
421	34	1992	1974	1887
422	38	1996	1974	1834
423	43	2043	1955	1851
424	36	2018	1999	1945
425	43	2102	2038	1914
426	53	2006	2065	1924
427	36	2078	2023	1955
428	40	2112	2142	2021
429	42	2127	2116	2050
430	41	2086	2064	2065
431	47	2109	2171	2044
432	36	2134	2055	1977
433	37	2161	2216	2151
434	40	2132	2184	2066
435	45	2300	2227	2163
436	53	2121	2302	2217
437	49	2153	2173	2131
438	43	2210	2263	2228
439	50	2254	2296	2119
440	41	2243	2390	2237
441	53	2245	2307	2269
442	56	2296	2334	2300
443	48	2274	2360	2376
444	43	2260	2353	2333
445	42	2364	2404	2384
446	49	2328	2452	2394
447	28	2395	2496	2428
448	48	2377	2465	2457
449	67	2358	2509	2457
450	44	2441	2493	2503
451	51	2415	2560	2502
452	39	2375	2478	2605
453	47	2482	2468	2575
454	47	2428	2512	2621
455	44	2592	2634	2603
456	45	2499	2589	2662
457	51	2409	2652	2719
458	59	2497	2652	2695
459	42	2663	2708	2676
460	65	2549	2717	2870
461	50	2591	2855	2790
462	41	2629	2841	2893
463	44	2549	2856	2864
464	51	2627	2783	2948
465	40	2702	2839	2964
466	63	2610	2851	3044
467	53	2711	2999	3117
468	70	2778	2964	3106
469	46	2762	3069	3103
470	43	2820	3108	3197
471	46	2799	3090	3128
472	58	2808	3122	3179
473	49	2853	3005	3255
474	47	2843	3205	3165
475	55	2856	3254	3287
476	42	2819	3237	3299
477	42	2956	3239	3468
478	66	2918	3268	3475
479	52	3049	3297	3562
480	69	3026	3428	3495
481	51	3038	3465	3514
482	60	3038	3455	3688
483	52	3275	3484	3657
484	57	3029	3527	3724
485	66	3099	3527	3693
486	61	3258	3602	3766
487	75	3145	3602	3842
488	48	3204	3715	3864
489	63	3177	3654	3924
490	48	3365	3678	4099
491	75	3253	3801	4088
492	61	3421	3861	4197
493	77	3287	3854	4200
494	67	3335	3917	4298
495	63	3426	4034	4153
496	87	3403	4017	4407
497	53	3386	4157	4451
498	57	3484	4038	4405
499	67	3609	4301	4432
500	89	3579	4207	4590
501	74	3532	4124	4455
502	76	3624	4213	4645
503	85	3740	4293	4578
504	75	3696	4410	4764
505	80	3587	4524	4731
506	67	3752	4522	4774
507	71	3725	4565	4920
508	60	3686	4568	5006
509	77	3688	4628	4990
510	71	3923	4681	5114
511	86	3867	4717	5338
512	84	3856	4714	5270
513	77	3932	4828	5370
514	68	3958	4945	5341
515	77	4044	5000	5365
516	96	4000	4996	5451
517	80	4000	4919	5565
518	69	4137	5005	5563
519	83	4251	5122	5667
520	83	4159	5237	5927
521	64	4291	5161	5837
522	82	4207	5286	5913
523	92	4212	5315	5961
524	94	4210	5331	6054
525	70	4276	5526	5986
526	88	4302	5549	6186
527	94	4404	5641	6381
528	75	4339	5562	6239
529	68	4370	5632	6341
530	81	4481	5672	6279
531	77	4415	5761	6594
532	94	4433	5883	6718
533	78	4773	5857	6579
534	97	4543	6004	6827
535	71	4612	5972	6888
536	82	4560	6064	6896
537	84	4808	6041	7014
538	97	4778	6273	6936
539	94	4748	6242	7099
540	83	4784	6320	7076
541	71	4817	6403	7439
542	104	4867	6498	7325
543	77	4781	6389	7446
544	84	4799	6552	7704
545	105	4919	6600	7616
546	87	5038	6645	7873
547	90	5073	6692	7930
548	78	4973	6758	7903
549	90	5019	6902	7881
550	103	5040	6831	8022
551	96	5149	6906	8247
552	97	5193	7008	8107
553	74	5173	7045	8267
554	91	5199	7222	8289
555	79	5272	7149	8379
556	83	5249	7012	8675
557	102	5129	7251	8655
558	82	5286	7441	8628
559	114	5460	7514	8881
560	68	5262	7366	8922
561	83	5333	7454	8880
562	102	5449	7452	8952
563	93	5566	7623	8852
564	92	5497	7636	9140
565	97	5471	7741	9203
566	101	5470	7676	9255
567	94	5449	7798	9512
568	108	5628	7936	9457
569	98	5736	7961	9446
570	85	5583	8025	9601
571	89	5567	8208	9726
572	96	5671	8136	10010
573	94	5619	8299	9972
574	103	5633	8167	9954
575	91	5619	8344	10062
576	105	5982	8625	10156
577	86	5859	8526	10116
578	102	5883	8570	10171
579	104	5854	8603	10435
580	87	5767	8491	10660
581	107	5832	8810	10616
582	106	5735	8921	10890
583	107	5924	8745	10785
584	122	5889	8757	10891
585	97	5892	8777	11023
586	84	5945	8916	11002
587	102	5861	9041	11167
588	89	6040	9135	11254
589	102	5929	9221	11228
590	108	6037	9223	11351
591	95	6297	9060	11510
592	104	6183	9205	11369
593	105	5926	9477	11490
594	98	6155	9423	11816
595	100	6052	9360	11873
596	105	6123	9452	11816
597	98	6147	9463	12045
598	100	6243	9701	11934
599	91	6193	9963	12301
600	105	6222	9588	12070
601	102	6153	9727	12393
602	111	6181	9808	12442
603	124	6264	10013	12616
604	103	6192	9720	12706
605	113	6334	9894	12846
606	122	6250	10132	12932
607	104	6117	10031	13085
608	92	6338	10126	12876
609	116	6279	10142	12983
610	114	6350	10487	13284
611	102	6283	10263	13217
612	125	6430	10364	13278
613	100	6342	10454	13196
614	120	6434	10370	13508
615	116	6537	10472	13487
616	97	6436	10648	13554
617	103	6478	10575	13699
618	119	6446	10887	13976
619	108	6565	10674	13815
620	110	6523	10606	14062
621	115	6586	10703	14103
622	105	6674	10805	14239
623	119	6666	10806	14294
624	108	6572	10865	14223
625	122	6609	10929	14366
626	125	6731	10779	14560
627	111	6805	11029	14732
628	93	6777	11051	14956
629	99	6815	11231	14756
630	116	6826	11175	14859
631	112	6684	11284	14972
632	127	6583	11250	15158
633	123	6664	11326	15146
634	103	6736	11330	15112
635	116	6921	11444	15093
636	96	6894	11320	15614
637	109	6705	11566	15373
638	120	6807	11468	15508
639	107	6809	11555	15258
640	93	6589	11723	15617
641	131	6685	11745	15612
642	127	6811	11807	15568
643	117	6780	11737	15661
644	117	6799	11651	16070
645	132	6839	11752	16015
646	117	6962	11876	16124
647	130	6669	11763	16272
648	122	6742	12028	16173
649	127	6858	11965	16183
650	116	6898	12010	16380
651	116	7052	12060	16408
652	118	6917	11898	16644
653	153	6877	11958	16741
654	124	6941	11965	16797
655	126	6919	12091	16915
656	128	6823	11993	16652
657	141	6998	12349	16834
658	131	6949	12155	16983
659	124	6843	12219	16764
660	153	6841	12362	17174
661	137	7161	12407	17157
662	133	6938	12394	17087
663	126	6861	12655	17333
664	114	6978	12487	17455
665	118	7015	12556	17366
666	144	7039	12541	17370
667	131	7130	12593	17507
668	129	7009	12550	17476
669	147	7000	12634	17527
670	133	7039	12685	17572
671	119	7043	12612	17620
672	124	7050	12589	17784
673	153	6993	12559	17934
674	133	7096	12799	17859
675	116	7123	12884	18000
676	139	7044	12719	18077
677	161	7137	12861	17873
678	143	7185	12640	17976
679	165	7082	13093	18277
680	124	7102	13012	18500
681	141	6963	12773	18207
682	157	7148	12958	18091
683	122	7145	13129	18387
684	144	7117	12893	18426
685	134	7213	12958	18685
686	144	7127	12912	18552
687	140	7093	12873	18506
688	137	7017	12731	18869
689	151	7111	13002	18580
690	159	7143	13214	18850
691	148	7125	13079	18751
692	169	7157	13173	18705
693	149	6934	13273	18764
694	136	7131	13199	18826
695	121	7206	13176	18866
696	143	7124	13169	18911
697	142	7061	13386	19085
698	158	7131	13096	19164
699	115	7226	13333	19137
700	139	7275	13326	19147
701	144	7170	13198	19092
702	141	7192	13454	19207
703	139	7088	13250	19307
704	146	7133	13171	19137
705	157	7228	13427	19141
706	164	7096	13118	19466
707	159	7143	13334	19372
708	156	6950	13174	19408
709	143	7080	13207	19245
710	153	7082	13407	19411
711	154	7211	13385	19517
712	149	7122	13104	19586
713	179	7149	13300	19175
714	159	7107	13254	19385
715	142	7116	13329	19578
716	131	6977	13316	19442
717	146	6945	13517	19809
718	166	6914	13485	19805
719	159	7069	13425	19764
720	162	7097	13485	19449
721	161	7096	13556	19404
722	154	7115	13253	19625
723	171	7042	13368	19690
724	149	7130	13317	19807
725	154	7067	13354	19652
726	158	6878	13331	19799
727	156	6979	13328	19638
728	160	7035	13497	19964
729	157	6947	13209	19802
730	180	7174	13372	19646
731	167	6978	13378	20045
732	172	7014	13274	19682
733	171	6960	13428	19728
734	152	6865	13275	19783
735	150	7037	13338	19697
736	154	6899	13188	19817
737	174	7107	13298	19709
738	171	6930	13534	19786
739	145	7001	13288	19917
740	161	6910	13417	19807
741	133	6773	13128	19971
742	157	6750	13469	19821
743	152	6930	13221	19760
744	150	6738	13480	20094
745	153	6857	13432	19810
746	150	6982	13299	19760
747	169	6909	13268	20000
748	181	6712	13484	19987
749	173	6753	13267	19562
750	202	6707	13273	19726
751	177	6875	13136	19740
752	172	6728	13115	19697
753	173	6786	13100	19646
754	162	6691	13274	19944
755	163	6743	13259	19698
756	166	6772	13239	19946
757	172	6578	13122	19895
758	162	6751	13101	19786
759	169	6689	13027	19755
760	142	6765	13312	20046
761	178	6647	13119	19831
762	174	6823	13125	20007
763	151	6590	13103	19812
764	150	6669	13041	19897
765	135	6672	13060	19743
766	167	6627	12852	19684
767	174	6656	12840	19685
768	157	6615	12811	19625
769	178	6539	12714	19507
770	142	6364	12759	19409
771	157	6781	13008	19690
772	135	6418	12814	19870
773	172	6705	12720	19455
774	177	6513	12859	19417
775	140	6537	12712	19476
776	143	6502	12802	19634
777	154	6419	12554	19441
778	164	6361	12784	19368
779	151	6440	12562	19548
780	176	6476	12511	19455
781	155	6396	12563	18905
782	164	6409	12480	19234
783	158	6486	12407	19317
784	163	6388	12544	19363
785	127	6195	12369	19175
786	157	6448	12262	19283
787	139	6310	12325	19209
788	156	6350	12150	19263
789	150	6325	12133	19099
790	163	6457	12256	18964
791	127	6433	12064	19059
792	154	6401	12103	19101
793	124	6215	12094	18804
794	145	6268	12124	18835
795	166	6402	12114	18811
796	158	6098	11915	18516
797	161	6275	11972	18622
798	149	6247	11876	18523
799	142	6251	11979	18230
800	130	6097	11805	18504
801	144	6128	11691	18184
802	144	5999	11426	18299
803	139	6170	11371	18380
804	141	6092	11500	18102
805	149	6120	11388	18161
806	149	6090	11665	18064
807	144	6203	11315	18040
808	150	5988	11319	17957
809	104	5828	11170	17964
810	130	5960	11353	17865
811	137	5833	11228	17815
812	109	5948	11093	18030
813	139	5941	11013	17724
814	124	5844	10954	17817
815	131	5897	11083	17519
816	119	5704	10900	17425
817	135	5724	10832	17216
818	121	5622	10724	17411
819	118	5799	10616	16861
820	119	5769	10675	17019
821	119	5535	10549	16908
822	119	5645	10595	17104
823	101	5777	10577	16915
824	125	5517	10319	16674
825	118	5614	10466	16819
826	119	5617	10132	16795
827	121	5585	10212	16430
828	107	5538	10163	16257
829	106	5510	10038	16353
830	123	5449	10187	16203
831	117	5432	10037	16196
832	93	5326	9893	15944
833	104	5464	9857	16086
834	98	5406	9922	16133
835	109	5347	9853	16021
836	110	5329	9628	15754
837	108	5217	9643	15532
838	95	5123	9428	15606
839	90	5160	9627	15355
840	103	5253	9468	15446
841	97	5075	9398	14943
842	92	5166	9408	15272
843	111	5081	9362	14992
844	92	5056	9194	15144
845	100	4996	9218	14813
846	97	4969	8962	14669
847	97	4990	8905	14588
848	96	5044	9081	14606
849	91	4943	8848	14750
850	81	4976	8682	14307
851	84	4878	8828	14517
852	91	4802	8640	14019
853	87	4764	8774	14113
854	85	4664	8680	14091
855	80	4772	8627	13811
856	73	4798	8420	13931
857	69	4677	8384	13895
858	92	4687	8316	13854
859	69	4546	8333	13466
860	91	4544	8166	13451
861	73	4438	8146	13401
862	67	4340	8163	13150
863	60	4548	8131	12827
864	67	4351	7908	12919
865	83	4483	7934	12792
866	75	4341	7755	12572
867	73	4239	7796	12875
868	75	4312	7937	12682
869	70	4278	7708	12552
870	73	4160	7679	12642
871	72	4196	7484	12566
872	55	4121	7412	12362
873	52	4021	7462	12187
874	60	4044	7406	12138
875	62	4076	7534	12038
876	54	4081	7317	11729
877	60	4035	7329	11960
878	62	4089	7129	11865
879	58	3976	7067	11593
880	60	3944	7010	11538
881	66	3897	6958	11653
882	55	3990	6643	11482
883	60	3757	6876	11320
884	45	3776	6843	11172
885	61	3887	6864	11066
886	41	3690	6575	11132
887	50	3742	6508	10890
888	35	3725	6748	10846
889	53	3560	6430	10883
890	58	3584	6480	10710
891	54	3725	6490	10660
892	72	3498	6323	10680
893	50	3556	6304	10693
894	59	3462	6314	10459
895	44	3548	6172	10330
896	39	3428	6175	10108
897	45	3434	6012	10378
898	55	3412	6159	9996
899	49	3434	6095	10009
900	45	3229	6075	9866
901	52	3273	5943	9889
902	52	3353	5884	9636
903	48	3402	5836	9755
904	48	3233	5710	9573
905	50	3250	5657	9557
906	40	3283	5751	9468
907	42	3218	5564	9462
908	46	3100	5540	9108
909	50	3145	5576	9296
910	35	3132	5555	8914
911	53	2906	5348	9062
912	35	3097	5434	8794
913	41	3020	5281	8917
914	42	3074	5252	8852
915	37	2980	5255	8562
916	36	2977	5120	8786
917	33	2956	5150	8436
918	34	2831	5101	8520
919	30	2848	4917	8511
920	38	2784	5055	8346
921	39	2860	4899	8248
922	36	2846	4992	8298
923	45	2760	4842	8149
924	25	2710	4865	8215
925	40	2721	4732	7867
926	25	2831	4705	7819
927	38	2675	4646	7746
928	30	2689	4635	7697
929	28	2717	4584	7715
930	35	2687	4594	7525
931	36	2515	4507	7654
932	43	2536	4517	7472
933	43	2575	4501	7233
934	27	2542	4450	7328
935	32	2545	4307	7106
936	38	2487	4353	7236
937	25	2447	4281	7198
938	41	2457	4307	7102
939	39	2432	4107	7039
940	33	2478	4186	6826
941	25	2507	4110	6805
942	26	2366	4004	6825
943	33	2388	4031	6833
944	27	2330	4026	6635
945	36	2244	3934	6452
946	37	2296	3952	6516
947	28	2309	3855	6219
948	34	2181	3809	6310
949	32	2179	3754	6265
950	39	2194	3801	6341
951	30	2220	3694	6237
952	43	2173	3666	6194
953	33	2122	3744	6027
954	37	2125	3662	6071
955	31	2115	3683	6049
956	32	2062	3491	5900
957	28	2035	3411	5769
958	29	2049	3485	5865
959	26	2050	3505	5771
960	36	2074	3435	5723

## Sheet: Fig 1B
time (min)	WT cells harboring the multicopy 3×SRE2::luc (R2.2) reporter (TER 0 μg/ml)	WT cells harboring the multicopy 3×SRE2::luc (R2.2) reporter (TER 2 μg/ml)	WT cells harboring the multicopy 3×SRE2::luc (R2.2) reporter (TER 4 μg/ml)	WT cells harboring the multicopy 3×SRE2::luc (R2.2) reporter (TER 8 μg/ml)
240	26	764	329	906
241	18	764	347	924
242	32	713	300	869
243	28	746	349	960
244	31	716	357	869
245	27	758	345	968
246	25	755	340	1028
247	32	739	349	977
248	22	719	361	994
249	37	749	364	1036
250	26	735	382	1080
251	27	783	358	1117
252	29	787	342	1102
253	43	832	344	1100
254	24	879	348	1145
255	23	814	418	1178
256	34	843	372	1212
257	34	902	364	1220
258	28	990	367	1258
259	37	925	408	1229
260	30	949	384	1304
261	36	925	393	1251
262	32	927	403	1346
263	23	959	398	1333
264	22	981	407	1287
265	32	1042	418	1400
266	32	1005	445	1349
267	21	1010	426	1452
268	30	1033	456	1381
269	25	1018	433	1475
270	34	1060	465	1458
271	25	1055	483	1459
272	27	1146	471	1491
273	28	1077	429	1488
274	24	1090	489	1515
275	34	1078	476	1484
276	31	1076	498	1535
277	21	1091	477	1559
278	29	1085	491	1660
279	35	1130	526	1615
280	26	1172	520	1585
281	31	1117	523	1630
282	36	1102	528	1582
283	32	1191	587	1614
284	21	1111	541	1663
285	28	1180	563	1675
286	15	1175	589	1711
287	37	1072	534	1688
288	26	1139	578	1790
289	29	1190	571	1781
290	30	1141	594	1772
291	33	1233	602	1723
292	35	1187	641	1871
293	35	1203	672	1826
294	26	1118	645	1782
295	36	1155	672	1925
296	34	1216	683	1838
297	19	1130	692	2034
298	30	1151	680	1934
299	33	1204	732	1957
300	28	1211	644	2009
301	24	1273	657	2058
302	35	1256	696	1944
303	25	1229	687	2032
304	33	1226	687	2047
305	23	1216	694	2123
306	34	1324	748	2178
307	31	1261	704	2121
308	26	1270	711	2176
309	27	1287	756	2196
310	32	1258	712	2371
311	23	1374	733	2316
312	38	1310	794	2314
313	40	1303	799	2342
314	26	1312	759	2487
315	26	1483	806	2467
316	30	1436	776	2517
317	26	1417	779	2422
318	33	1428	814	2517
319	36	1457	771	2489
320	32	1447	766	2675
321	31	1450	794	2641
322	26	1409	777	2734
323	28	1563	809	2776
324	32	1580	862	2632
325	30	1589	828	2835
326	26	1637	802	2831
327	26	1622	794	2901
328	28	1618	774	2945
329	35	1615	776	2935
330	30	1587	808	3007
331	32	1662	824	2995
332	26	1700	826	2995
333	39	1669	806	3065
334	24	1672	852	3065
335	27	1722	890	3271
336	23	1696	825	3229
337	26	1659	788	3298
338	32	1733	932	3252
339	27	1744	885	3412
340	19	1682	813	3499
341	28	1744	850	3554
342	30	1774	892	3491
343	36	1768	887	3507
344	26	1694	926	3615
345	25	1754	883	3567
346	31	1708	889	3690
347	33	1711	867	3684
348	24	1732	905	3662
349	39	1768	908	3952
350	27	1780	922	3872
351	35	1681	903	3970
352	29	1698	860	3960
353	32	1692	870	4022
354	22	1624	912	4040
355	30	1700	998	4154
356	21	1718	959	4101
357	28	1671	1009	4246
358	30	1658	994	4259
359	21	1762	997	4380
360	25	1725	951	4386
361	30	1686	967	4396
362	31	1637	995	4368
363	35	1563	1047	4549
364	30	1633	988	4569
365	25	1625	1003	4641
366	19	1629	1048	4730
367	21	1646	1072	4780
368	24	1625	993	4889
369	24	1592	1040	4945
370	44	1571	1108	5019
371	27	1612	1093	5065
372	38	1692	1062	5056
373	30	1577	1109	5300
374	31	1532	1112	5165
375	37	1544	1083	5265
376	27	1642	1118	5248
377	24	1598	1115	5271
378	29	1596	1119	5394
379	33	1533	1166	5354
380	28	1552	1202	5426
381	28	1502	1124	5477
382	22	1610	1157	5370
383	22	1644	1201	5466
384	34	1575	1184	5407
385	31	1532	1213	5248
386	35	1549	1238	5149
387	29	1568	1181	5248
388	24	1609	1283	5209
389	30	1579	1269	5289
390	30	1506	1252	5251
391	30	1621	1318	5211
392	28	1580	1294	4997
393	27	1632	1240	5053
394	24	1615	1328	4992
395	28	1619	1342	4894
396	35	1684	1367	4972
397	26	1579	1343	4809
398	34	1693	1416	4854
399	35	1722	1390	4648
400	24	1659	1319	4565
401	35	1684	1412	4540
402	33	1659	1444	4441
403	26	1639	1441	4378
404	38	1636	1463	4469
405	31	1705	1454	4326
406	31	1731	1451	4271
407	26	1730	1536	4119
408	39	1887	1474	4178
409	44	1798	1511	4205
410	36	1764	1555	4024
411	33	1688	1526	3984
412	40	1770	1507	3917
413	22	1902	1510	3864
414	26	1914	1618	3791
415	29	1771	1630	3678
416	35	1827	1588	3726
417	37	1849	1571	3598
418	35	1885	1570	3558
419	47	1879	1636	3551
420	34	1856	1712	3349
421	33	1955	1699	3342
422	22	1980	1678	3369
423	33	2038	1623	3374
424	36	1935	1715	3274
425	40	1961	1811	3215
426	39	1936	1834	3204
427	34	1999	1877	3184
428	30	2022	1800	3057
429	43	2047	1803	3105
430	42	2133	1823	3143
431	48	2060	1859	3026
432	47	2146	1879	3084
433	35	2167	1895	2986
434	51	2150	1934	2995
435	43	2098	1899	2936
436	40	2158	1994	2944
437	40	2182	2094	2952
438	41	2138	2070	2792
439	34	2240	2109	2919
440	44	2267	2024	2839
441	34	2171	2061	2887
442	42	2310	2083	2831
443	50	2410	2156	2887
444	33	2304	2124	2781
445	47	2332	2198	2803
446	43	2336	2165	2826
447	44	2379	2143	2821
448	51	2366	2248	2853
449	46	2405	2309	2760
450	51	2453	2285	2905
451	34	2400	2331	2883
452	52	2473	2326	2793
453	38	2625	2327	2769
454	45	2591	2453	2859
455	45	2480	2358	2816
456	48	2534	2408	2804
457	48	2626	2554	2864
458	50	2644	2515	2887
459	43	2594	2619	2904
460	49	2625	2532	2840
461	53	2632	2550	2853
462	55	2770	2638	2858
463	54	2717	2698	3009
464	55	2750	2599	2957
465	60	2787	2810	2881
466	43	2822	2749	3048
467	54	2812	2808	3090
468	54	2851	2797	3020
469	53	2935	2788	3069
470	50	2953	2806	2936
471	31	3101	2929	3060
472	58	3029	3031	3097
473	61	3037	2949	3076
474	45	3115	3117	3196
475	43	3068	3022	3225
476	59	3221	3032	3152
477	57	3287	3124	3284
478	56	3332	3209	3231
479	54	3230	3250	3400
480	60	3328	3202	3306
481	50	3244	3408	3501
482	53	3249	3188	3357
483	45	3401	3383	3496
484	52	3413	3408	3537
485	69	3461	3459	3570
486	50	3552	3521	3629
487	56	3507	3520	3539
488	51	3487	3520	3632
489	61	3647	3663	3723
490	58	3637	3681	3667
491	67	3731	3715	3731
492	51	3802	3816	3805
493	58	3892	3891	3747
494	72	3893	3883	3837
495	50	3885	3970	4016
496	51	3810	4026	3992
497	84	4030	3954	4046
498	76	4121	4017	3984
499	68	4112	4196	4112
500	58	4109	4256	4154
501	80	4108	4323	4267
502	72	4251	4236	4296
503	77	4165	4344	4269
504	56	4348	4431	4405
505	77	4345	4503	4524
506	67	4339	4649	4465
507	80	4439	4530	4620
508	67	4541	4627	4647
509	68	4561	4748	4755
510	80	4694	4866	4903
511	63	4673	4922	4889
512	62	4765	4927	4993
513	77	4783	5107	5137
514	80	4837	5101	4920
515	79	4951	5225	5060
516	64	5019	5258	5303
517	66	4918	5342	5233
518	58	5155	5442	5459
519	61	5114	5499	5465
520	70	5159	5563	5531
521	68	5265	5545	5706
522	64	5347	5711	5693
523	79	5457	5864	5704
524	84	5565	5868	5908
525	79	5526	5892	6017
526	72	5609	6243	6013
527	66	5685	6205	6221
528	92	5645	6216	6411
529	77	5809	6425	6356
530	71	5962	6618	6527
531	81	5733	6485	6644
532	79	6057	6825	6665
533	81	6073	6820	6790
534	71	6122	6939	7129
535	65	6248	7019	7060
536	74	6419	7276	7144
537	76	6470	7291	7412
538	93	6583	7295	7398
539	72	6473	7524	7486
540	84	6763	7622	7795
541	86	6807	7854	7777
542	88	6891	7848	8036
543	72	6971	7964	8040
544	98	7031	8160	8356
545	88	7119	8254	8295
546	82	7201	8374	8590
547	75	7311	8675	8696
548	77	7604	8527	8809
549	79	7474	8954	8981
550	72	7577	8977	9140
551	83	7734	9146	9168
552	79	7733	9365	9406
553	77	8064	9477	9593
554	96	8133	9717	9999
555	93	8211	9784	10067
556	88	8397	9971	10137
557	125	8659	10313	10303
558	90	8238	10411	10642
559	93	8545	10498	10668
560	86	8546	10536	10939
561	95	8791	10983	11118
562	86	8981	10930	11271
563	93	8983	11148	11544
564	84	9155	11333	11691
565	90	9010	11492	12154
566	98	9285	11965	12109
567	83	9718	12100	12642
568	96	9769	11983	12629
569	80	9751	12298	12985
570	92	9991	12515	13172
571	98	10186	12879	13399
572	96	10230	12991	13498
573	106	10321	13206	13747
574	77	10492	13679	14312
575	84	10703	13752	14490
576	92	10937	13823	14787
577	101	10785	14190	15029
578	98	10760	14473	14995
579	93	11412	14848	15422
580	100	11438	14815	15808
581	86	11379	15456	16034
582	91	11444	15451	16281
583	118	11601	15833	16700
584	108	11953	15928	17097
585	98	12061	16247	17288
586	98	12361	16516	17637
587	89	12205	16916	18112
588	101	12500	17012	18382
589	103	12749	17394	18631
590	103	12749	17507	19045
591	87	12953	18253	19378
592	94	13210	18234	19883
593	90	13258	18629	20135
594	116	13400	19011	20661
595	101	13917	19195	21025
596	115	13725	19502	21323
597	103	13839	19570	21903
598	106	14184	20068	22047
599	113	14492	20483	22433
600	106	14550	20538	22901
601	96	14808	21128	23336
602	125	14741	21423	23848
603	104	15085	21815	24046
604	105	14711	21971	24476
605	118	15126	22846	25211
606	123	15439	23034	25625
607	93	15586	23491	25912
608	96	15809	23679	26134
609	113	15823	23867	26371
610	109	16075	24155	27019
611	91	16428	24354	27728
612	112	16378	25274	27961
613	119	16637	25430	28478
614	96	16572	25908	29128
615	121	16765	26316	29362
616	105	17159	26583	29886
617	111	17071	27207	30626
618	123	17288	27163	30717
619	123	17627	27769	31467
620	113	17557	28219	32027
621	119	18132	28456	32434
622	114	17918	28872	33179
623	147	18183	29301	33283
624	121	18361	29859	33660
625	114	18365	30160	34805
626	115	18496	30184	35030
627	128	18698	30946	35367
628	125	18729	31205	35950
629	131	18769	31582	36981
630	125	18821	32331	37273
631	129	18950	32275	37484
632	136	19147	32332	38301
633	147	19447	32908	38838
634	119	19749	33606	39262
635	109	19735	34057	39568
636	125	19804	34222	40353
637	121	19922	34753	40821
638	99	19938	35372	41470
639	116	20238	35709	41883
640	118	20233	36129	42255
641	139	20487	36243	42653
642	137	20159	36424	43283
643	140	20459	36615	44054
644	147	20464	37240	44745
645	126	20782	37467	45443
646	128	20863	38082	45745
647	126	20790	38289	46132
648	127	20846	38816	47214
649	128	21039	39099	47444
650	124	21010	39653	48058
651	145	21126	39769	48266
652	134	21462	40297	48971
653	144	21295	41000	49574
654	120	21053	41100	50377
655	156	21527	41358	51039
656	135	21546	41689	51748
657	152	21504	41732	51945
658	130	21668	42393	52494
659	148	21962	42581	53173
660	142	21968	42826	53643
661	133	21780	43413	54186
662	135	22035	43818	54133
663	151	22086	43653	54758
664	144	22085	44352	55524
665	152	22117	44564	55989
666	127	22070	44846	56831
667	161	21953	45698	57386
668	168	22186	45744	57732
669	161	22151	46272	58375
670	160	22304	46134	58658
671	155	22470	46643	59400
672	176	22325	47105	59730
673	166	21974	47122	60166
674	151	22078	47186	61008
675	153	22152	47483	60389
676	159	22343	47534	61616
677	152	22311	48247	61950
678	157	22427	48162	62438
679	157	22425	48675	63236
680	132	22409	48792	63166
681	138	22166	48811	63800
682	164	22598	49227	63761
683	144	22798	49773	65023
684	165	22403	49607	65052
685	161	22497	49719	65666
686	177	22454	49906	66120
687	165	22449	50367	66168
688	204	22347	50534	66962
689	160	22312	50858	67126
690	195	22309	50846	67785
691	188	22307	51070	68059
692	165	22340	51256	67839
693	170	22093	50876	68239
694	175	22368	51484	69150
695	184	22215	51543	69179
696	173	22198	51792	69627
697	156	22190	52323	69538
698	180	21935	52440	70497
699	208	21974	52423	70705
700	183	21884	52421	71374
701	203	21740	52488	71256
702	164	21787	53018	71829
703	167	21614	52711	71878
704	195	21814	53057	72194
705	208	21595	53407	72070
706	199	21976	53236	72558
707	198	21331	53545	71902
708	176	21663	52853	73304
709	198	21702	53836	73381
710	196	21201	53266	73626
711	193	21646	53700	73478
712	180	21423	53168	73773
713	203	21255	53462	73875
714	200	21211	53572	73636
715	192	21127	52745	74442
716	193	21114	53369	75023
717	182	20925	53667	74341
718	238	21011	54067	74928
719	212	21093	53422	74179
720	199	21084	53686	75660
721	184	20970	54042	74815
722	182	20795	53625	74947
723	193	20671	54114	75008
724	200	20394	53397	74873
725	226	20271	53317	75079
726	179	20430	53590	75480
727	198	20195	53409	75370
728	197	20053	53658	75646
729	185	20002	53271	75439
730	197	19847	53697	76110
731	234	19852	53839	75445
732	229	19869	53646	75495
733	222	19486	52949	75822
734	189	19793	53102	75357
735	217	19500	53126	76205
736	190	19505	53049	75468
737	217	19227	52732	75066
738	239	19080	52712	75866
739	197	18985	53026	74956
740	221	18920	52470	74761
741	240	18732	52477	75608
742	203	18645	52122	75142
743	240	18556	51901	75237
744	218	18257	52445	74303
745	223	18678	51068	75226
746	221	18664	51360	74884
747	222	18307	51411	74015
748	242	18182	51299	75130
749	228	18162	51254	75282
750	253	17694	51201	74558
751	229	17803	51267	74024
752	232	17816	50164	73752
753	251	17975	50953	74036
754	229	17667	50255	73689
755	221	17484	49662	73453
756	237	17481	49483	73608
757	227	17522	49378	73407
758	232	17018	50152	72828
759	232	17091	49434	72875
760	230	17193	49071	72240
761	252	17037	48848	73057
762	194	16498	48905	72878
763	238	16858	48748	72459
764	250	16597	48422	72421
765	250	16512	48090	72092
766	231	16117	48021	71910
767	234	16101	48182	71769
768	242	15833	47782	71678
769	252	15919	47471	71377
770	272	15761	47145	70858
771	245	15878	46472	70029
772	241	15639	46834	70589
773	263	15621	46760	69974
774	236	15264	46660	70387
775	251	15212	46261	70271
776	237	14825	45866	70058
777	270	14636	45615	69639
778	258	14709	45189	68143
779	266	14561	45270	68171
780	245	14733	45460	67516
781	219	14599	44956	67815
782	252	14461	44129	67484
783	265	13999	44176	67261
784	238	14226	44454	66982
785	261	14054	44387	67044
786	236	13791	43134	66883
787	244	13616	43507	66477
788	232	13791	43143	66038
789	296	13390	43127	65815
790	262	13267	42541	65713
791	266	12999	42340	65002
792	258	12953	41839	64947
793	243	12976	41677	64480
794	259	12928	41862	64107
795	232	12509	41176	64213
796	247	12624	40773	63662
797	233	12559	40467	63555
798	295	12684	41128	63077
799	264	12440	39807	63054
800	271	12342	39664	62559
801	292	11985	39424	62609
802	261	11863	39375	62350
803	256	11797	39022	61485
804	269	11655	38818	61529
805	287	11440	38749	61707
806	324	11631	38026	60500
807	274	11263	38003	60396
808	259	11146	37485	59914
809	256	11187	37087	59553
810	270	10719	36672	59467
811	279	11022	37185	59250
812	273	10671	36837	58644
813	283	10514	36117	58597
814	292	10287	36414	58784
815	284	10183	35705	58321
816	304	10185	35391	57615
817	240	10040	35370	57469
818	272	10160	35252	57810
819	254	9537	34273	57048
820	298	9727	34178	57118
821	294	9397	34090	56209
822	289	9141	33712	56122
823	274	9525	33459	55885
824	267	9186	32700	55095
825	251	9008	33831	55744
826	292	8862	32954	55038
827	278	8848	32769	54388
828	285	8666	32187	54630
829	270	8673	31621	54219
830	283	8678	31728	53956
831	280	8388	31276	53060
832	279	8113	30721	52600
833	271	7959	30460	52163
834	281	7917	30426	52278
835	249	7831	29988	52733
836	256	7872	29588	51878
837	271	7539	28978	51997
838	280	7616	29674	50742
839	268	7416	29234	51339
840	289	7296	28246	50527
841	290	6904	27917	49875
842	255	7164	27701	50210
843	259	6891	27894	49548
844	254	6919	27964	49388
845	251	6519	27224	48831
846	270	6591	26968	49051
847	266	6460	27086	48508
848	264	6415	26322	48774
849	269	6089	26030	48160
850	265	6190	26644	47074
851	257	6037	25521	47771
852	263	5822	25912	46815
853	257	5740	25222	46273
854	273	5741	24221	46630
855	254	5546	24470	46045
856	233	5441	23995	45613
857	218	5506	24595	45125
858	247	5281	23763	44961
859	227	5146	23742	43790
860	248	4993	23130	44404
861	226	5066	22978	44538
862	221	5025	22939	44022
863	271	4781	22547	43513
864	269	4635	22816	42913
865	253	4638	22225	43474
866	250	4446	21602	42610
867	233	4395	21476	42402
868	253	4276	21309	41563
869	230	4293	21111	41909
870	225	4076	20844	41261
871	207	3990	20449	41290
872	281	3708	20453	40481
873	235	3836	19876	41454
874	235	3699	19956	39934
875	223	3636	19531	39668
876	186	3593	19590	38968
877	232	3494	19172	38949
878	218	3401	19079	38600
879	211	3345	19030	38254
880	209	3328	18646	38358
881	203	3244	17900	37650
882	240	3051	18670	37408
883	210	3136	17718	36742
884	212	3048	18099	37213
885	221	2973	17354	36081
886	195	2921	17131	36516
887	219	2837	16954	36022
888	184	2726	16780	35857
889	202	2666	17950	35755
890	194	2635	16477	35405
891	205	2544	16499	34690
892	211	2488	16211	34457
893	202	2499	15713	34270
894	171	2396	15127	32903
895	164	2392	15599	33107
896	205	2361	14665	32917
897	187	2278	14803	32876
898	215	2191	14635	31874
899	145	2162	14349	32280
900	173	2068	14208	31406
901	188	2112	14017	31071
902	154	2092	13862	31085
903	162	2012	14000	31322
904	166	2014	13960	30060
905	165	2019	13130	30889
906	168	1926	13237	30634
907	176	1874	13379	30439
908	149	1818	12669	30375
909	145	1877	12574	28663
910	144	1810	12333	29094
911	155	1813	12448	28571
912	182	1733	12615	28562
913	156	1648	11971	28223
914	159	1724	11646	27500
915	156	1669	11405	26984
916	151	1581	12002	26669
917	147	1596	11766	26436
918	156	1537	11307	25674
919	159	1624	11181	25741
920	136	1536	11513	25998
921	148	1468	10904	26159
922	137	1452	10965	24718
923	167	1403	10818	24285
924	126	1358	10608	24384
925	147	1390	10249	24262
926	118	1399	10253	23765
927	116	1370	9676	23532
928	125	1407	9804	23392
929	143	1320	9531	23705
930	132	1302	9228	23121
931	145	1308	9153	22618
932	139	1335	9181	22309
933	131	1267	8882	23048
934	107	1268	8792	21917
935	113	1216	8864	21628
936	116	1303	8955	20986
937	96	1265	8629	21012
938	114	1214	8749	21407
939	98	1220	8751	21266
940	110	1181	8620	20326
941	116	1190	8264	19699
942	108	1211	8242	19952
943	98	1142	8118	19877
944	96	1165	8117	20062
945	99	1097	8424	19026
946	80	1067	7805	19054
947	91	1091	8037	18483
948	96	1065	7783	18664
949	89	1137	7522	18662
950	75	1014	7363	17708
951	93	1059	7421	17796
952	101	1097	7358	17630
953	102	1048	7276	17702
954	82	1035	7108	17078
955	87	1020	7036	16765
956	81	967	7026	17301
957	97	1043	6685	16875
958	81	1061	6677	16637
959	78	990	6840	16664
960	78	990	6658	16378

## Sheet: Fig 1C
time (min)	WT cells harboring the multicopy 3×SRE2::luc (R2.2) reporter (FEN 0 μg/ml)	WT cells harboring the multicopy 3×SRE2::luc (R2.2) reporter (FEN 1 μg/ml)	WT cells harboring the multicopy 3×SRE2::luc (R2.2) reporter (FEN 2 μg/ml)	WT cells harboring the multicopy 3×SRE2::luc (R2.2) reporter (FEN 4 μg/ml)
240	43	45	72	99
241	28	47	74	88
242	39	45	94	95
243	47	42	78	91
244	37	39	73	91
245	30	45	85	93
246	28	41	86	100
247	28	35	82	101
248	33	33	89	107
249	40	33	74	96
250	22	48	81	86
251	36	56	99	98
252	27	47	94	101
253	35	48	78	105
254	38	55	90	100
255	41	46	85	78
256	27	45	92	97
257	30	43	80	102
258	37	43	91	94
259	19	59	98	110
260	21	37	84	100
261	42	39	96	102
262	34	56	95	80
263	26	44	83	115
264	20	56	87	98
265	35	40	97	96
266	34	44	91	87
267	30	48	90	123
268	29	44	82	110
269	34	41	75	113
270	24	48	83	104
271	30	53	74	94
272	29	38	93	110
273	31	57	92	111
274	30	47	99	118
275	33	54	89	120
276	29	39	89	102
277	42	43	85	91
278	36	47	99	111
279	35	56	109	113
280	28	45	90	125
281	33	50	103	98
282	34	53	91	120
283	34	39	81	124
284	32	48	89	131
285	36	33	97	102
286	23	51	98	123
287	29	44	71	98
288	44	63	97	110
289	27	35	86	116
290	39	49	114	132
291	29	46	85	131
292	25	43	94	110
293	28	50	102	107
294	30	43	98	117
295	25	50	81	121
296	36	42	83	116
297	31	47	90	124
298	29	45	107	99
299	28	46	102	107
300	22	48	102	96
301	37	49	98	119
302	26	45	101	117
303	24	45	94	123
304	24	50	95	117
305	28	55	126	117
306	33	57	86	114
307	26	46	110	126
308	26	63	93	104
309	35	62	115	124
310	33	54	103	109
311	27	46	103	132
312	23	50	92	111
313	29	46	114	105
314	23	62	84	122
315	27	53	95	124
316	19	52	109	120
317	31	52	106	141
318	24	42	115	136
319	24	53	103	137
320	31	54	108	148
321	31	43	110	124
322	35	63	107	117
323	28	43	119	118
324	28	55	126	135
325	24	52	107	136
326	22	46	115	132
327	29	62	105	131
328	24	43	85	132
329	30	57	111	142
330	25	53	101	135
331	34	46	105	116
332	36	63	117	141
333	31	59	117	132
334	25	68	125	141
335	31	55	121	146
336	26	62	110	141
337	20	51	108	146
338	38	54	99	164
339	25	58	120	145
340	25	60	124	150
341	28	58	113	157
342	26	74	131	151
343	28	50	131	156
344	23	49	128	145
345	30	61	123	167
346	28	57	118	155
347	35	49	135	130
348	24	58	125	144
349	26	58	118	139
350	27	46	133	131
351	17	75	128	127
352	28	46	127	140
353	30	84	121	150
354	24	67	133	129
355	39	82	130	149
356	21	71	138	155
357	24	61	142	150
358	25	56	112	159
359	21	46	120	157
360	28	63	159	159
361	24	70	140	168
362	32	65	135	167
363	25	88	127	166
364	31	64	128	186
365	23	72	138	154
366	26	57	131	161
367	24	62	134	192
368	29	65	153	142
369	26	66	143	175
370	32	59	148	146
371	20	71	130	157
372	44	70	151	167
373	29	75	160	185
374	27	69	141	167
375	25	69	148	158
376	29	62	149	154
377	26	75	130	169
378	31	70	129	184
379	20	63	117	185
380	33	90	145	167
381	39	81	161	161
382	27	62	167	164
383	27	74	165	177
384	18	69	164	183
385	28	69	155	192
386	32	61	159	194
387	29	82	164	173
388	33	70	149	183
389	29	80	142	176
390	30	86	151	186
391	32	84	180	186
392	27	62	159	205
393	29	80	163	177
394	35	87	161	189
395	27	79	165	196
396	33	78	151	214
397	28	99	142	183
398	38	129	187	191
399	28	137	184	185
400	36	153	176	197
401	34	158	189	198
402	30	120	184	215
403	45	112	153	218
404	27	133	175	200
405	22	121	180	200
406	30	127	187	227
407	23	119	206	230
408	28	129	164	192
409	34	125	197	221
410	29	131	186	223
411	39	116	191	194
412	36	119	183	222
413	29	127	177	205
414	29	130	190	235
415	37	101	179	217
416	28	125	192	231
417	23	130	169	231
418	43	131	180	245
419	29	130	202	217
420	36	142	204	225
421	45	143	179	222
422	29	144	199	214
423	42	151	205	225
424	34	137	198	235
425	44	166	215	233
426	33	151	219	259
427	19	136	209	251
428	39	159	218	240
429	35	137	233	255
430	34	136	201	248
431	41	132	209	259
432	37	139	223	245
433	38	132	216	273
434	42	152	203	253
435	38	160	227	243
436	39	137	222	252
437	48	124	207	256
438	45	153	232	265
439	55	145	233	272
440	40	135	226	266
441	62	153	218	246
442	52	138	239	298
443	43	133	224	293
444	45	136	216	292
445	50	151	240	282
446	40	133	236	261
447	51	142	224	264
448	45	167	243	301
449	63	150	202	297
450	48	159	236	273
451	57	136	223	310
452	50	135	213	315
453	39	146	251	299
454	38	156	260	314
455	55	167	250	277
456	56	150	234	320
457	59	140	242	337
458	60	131	259	311
459	57	175	236	318
460	43	157	254	307
461	54	148	245	349
462	58	158	263	303
463	48	177	265	323
464	58	150	271	316
465	68	152	261	336
466	60	156	274	341
467	62	145	245	332
468	55	166	292	376
469	67	138	250	331
470	63	139	252	321
471	56	164	317	323
472	58	153	265	365
473	69	153	251	311
474	66	177	272	307
475	63	143	272	419
476	60	173	286	356
477	74	165	287	360
478	78	158	275	357
479	58	157	242	387
480	75	153	304	331
481	61	170	336	377
482	76	186	311	397
483	80	174	292	424
484	82	164	297	406
485	73	182	281	398
486	55	178	295	382
487	74	173	297	420
488	73	166	330	424
489	64	197	310	434
490	70	186	309	434
491	81	185	350	419
492	82	182	301	444
493	68	182	351	439
494	75	192	321	418
495	71	186	303	484
496	79	192	304	451
497	76	159	314	451
498	82	175	346	420
499	80	215	335	468
500	67	199	346	427
501	78	207	345	484
502	88	187	322	449
503	81	171	340	499
504	73	199	320	439
505	83	240	366	494
506	72	190	377	496
507	71	211	342	467
508	71	193	328	494
509	83	221	351	468
510	83	198	321	490
511	92	206	343	495
512	95	218	360	500
513	83	203	360	514
514	70	208	349	527
515	91	212	365	528
516	90	208	375	461
517	88	211	395	507
518	71	234	371	497
519	92	213	428	536
520	92	240	370	549
521	104	254	391	497
522	82	223	406	516
523	97	217	386	550
524	93	214	405	556
525	99	234	385	551
526	92	243	425	523
527	90	233	436	553
528	84	226	432	576
529	98	235	419	541
530	96	230	400	564
531	85	233	402	555
532	106	215	459	544
533	94	246	446	572
534	107	233	381	597
535	110	233	415	599
536	95	215	420	556
537	99	278	421	566
538	91	263	412	611
539	81	223	429	614
540	116	238	453	610
541	113	251	387	626
542	97	264	439	603
543	103	246	460	605
544	105	288	451	662
545	98	261	470	590
546	101	274	483	652
547	103	268	481	612
548	95	289	470	630
549	104	281	454	606
550	81	269	492	656
551	97	262	469	688
552	112	299	501	695
553	102	286	481	684
554	118	294	512	740
555	104	258	513	692
556	111	280	480	681
557	121	270	518	679
558	112	304	496	700
559	112	268	551	695
560	103	302	496	728
561	101	284	517	745
562	109	311	536	723
563	135	301	542	740
564	116	296	566	752
565	106	295	513	773
566	123	300	549	779
567	105	288	538	786
568	112	289	557	787
569	130	300	526	808
570	108	295	584	793
571	126	289	581	770
572	119	350	626	796
573	131	334	564	833
574	119	283	554	788
575	116	342	593	779
576	113	302	586	846
577	101	325	597	796
578	116	330	637	831
579	130	325	628	830
580	151	315	580	856
581	126	313	635	901
582	112	373	677	839
583	123	352	690	832
584	139	363	640	914
585	114	360	638	858
586	127	361	681	865
587	120	337	677	916
588	127	314	661	976
589	152	321	724	912
590	143	363	700	948
591	121	357	639	904
592	130	325	670	966
593	135	339	750	969
594	133	362	705	971
595	145	334	654	987
596	124	357	672	971
597	142	380	664	1041
598	149	348	751	1006
599	154	381	732	1100
600	138	361	756	989
601	109	366	742	1043
602	138	374	763	1031
603	138	390	782	1063
604	139	387	824	1090
605	158	396	830	1017
606	137	374	757	1081
607	165	393	857	1079
608	135	361	801	1101
609	133	434	798	1137
610	153	382	808	1147
611	147	385	845	1128
612	131	398	841	1144
613	143	397	858	1198
614	145	438	876	1190
615	159	381	883	1165
616	169	400	868	1182
617	158	400	885	1230
618	147	409	894	1231
619	169	392	865	1209
620	134	428	845	1272
621	183	407	923	1264
622	145	427	888	1245
623	154	448	965	1347
624	143	399	896	1337
625	167	458	994	1289
626	156	454	947	1384
627	161	432	936	1304
628	174	411	963	1359
629	162	450	974	1369
630	162	441	1045	1397
631	175	459	1013	1432
632	160	426	1043	1418
633	143	405	979	1457
634	158	442	1040	1475
635	130	457	1039	1456
636	170	455	1052	1483
637	190	458	1070	1527
638	154	454	1073	1518
639	201	497	1123	1572
640	168	533	1162	1533
641	165	491	1079	1517
642	206	464	1138	1580
643	187	486	1142	1559
644	191	553	1094	1518
645	185	498	1189	1622
646	182	476	1180	1609
647	182	508	1168	1701
648	157	475	1113	1661
649	147	495	1264	1741
650	206	507	1257	1741
651	187	506	1225	1798
652	174	511	1273	1754
653	181	516	1242	1729
654	187	485	1256	1876
655	176	480	1303	1814
656	195	493	1298	1798
657	184	513	1320	1795
658	168	451	1366	1826
659	187	496	1305	1932
660	199	516	1369	1961
661	208	544	1325	1892
662	189	551	1449	1872
663	196	547	1396	2039
664	188	524	1483	1941
665	177	512	1409	1986
666	200	514	1437	1962
667	199	510	1508	2040
668	190	533	1469	2062
669	190	567	1423	2169
670	171	544	1469	2052
671	197	507	1489	2173
672	200	569	1557	2161
673	208	564	1575	2137
674	202	548	1569	2227
675	184	562	1578	2204
676	207	556	1669	2166
677	199	541	1560	2229
678	205	561	1551	2337
679	208	579	1718	2388
680	225	575	1691	2330
681	183	597	1806	2369
682	230	593	1679	2337
683	233	594	1674	2406
684	218	611	1727	2324
685	228	626	1699	2525
686	193	607	1871	2529
687	222	565	1705	2549
688	224	609	1808	2529
689	217	622	1804	2582
690	233	604	1832	2519
691	227	606	1871	2709
692	233	629	1837	2659
693	225	663	1888	2627
694	218	604	1928	2696
695	229	634	1885	2747
696	205	634	1898	2672
697	249	632	1933	2839
698	226	649	2022	2819
699	241	636	2000	2723
700	249	639	2099	2883
701	230	628	2061	2800
702	220	617	2041	2821
703	253	671	2177	2983
704	219	664	2074	2967
705	254	688	2130	2948
706	234	628	2098	3062
707	236	648	2205	3070
708	263	670	2189	3051
709	257	738	2271	3174
710	237	678	2232	3139
711	247	655	2299	3167
712	240	702	2236	3198
713	253	673	2243	3235
714	269	717	2313	3273
715	226	685	2288	3349
716	250	754	2306	3303
717	253	767	2386	3408
718	265	726	2392	3411
719	264	675	2368	3383
720	231	774	2392	3485
721	260	725	2515	3541
722	245	756	2464	3470
723	257	711	2465	3539
724	261	708	2494	3593
725	237	753	2521	3582
726	276	781	2547	3768
727	243	757	2530	3733
728	248	730	2601	3681
729	269	728	2539	3797
730	275	786	2647	3649
731	267	799	2632	3729
732	290	787	2621	3872
733	260	785	2756	3929
734	279	764	2706	3901
735	292	744	2672	3846
736	249	777	2650	3840
737	288	734	2668	3951
738	282	776	2822	4071
739	280	767	2753	4028
740	273	794	2715	4200
741	281	868	2731	4006
742	269	872	2803	4164
743	269	896	2732	4022
744	278	902	2783	4178
745	284	912	2927	4209
746	305	930	2909	4224
747	280	882	2942	4402
748	284	958	2946	4311
749	295	879	2880	4304
750	298	920	2845	4440
751	307	856	2950	4502
752	285	911	2866	4578
753	303	936	3118	4515
754	283	913	2914	4542
755	298	904	2986	4462
756	278	948	3016	4707
757	284	952	3009	4614
758	299	944	3017	4755
759	274	948	3041	4621
760	305	993	2924	4630
761	344	947	3052	4690
762	279	945	3024	4637
763	308	914	3094	4697
764	308	1064	3127	4842
765	295	968	3220	4893
766	315	956	3138	4809
767	309	895	3030	4882
768	308	943	3164	4971
769	323	1040	3079	4916
770	295	986	3089	4978
771	283	968	3254	5098
772	315	986	3218	5074
773	302	978	3168	4924
774	304	965	3233	5042
775	346	994	3145	5207
776	319	960	3270	5205
777	276	956	3232	5161
778	319	984	3070	5156
779	296	1069	3198	5112
780	317	977	3321	5197
781	334	987	3282	5160
782	312	974	3282	5041
783	319	1034	3224	5243
784	290	1033	3266	5349
785	299	1040	3269	5181
786	305	996	3306	5421
787	325	988	3301	5245
788	330	1039	3340	5500
789	314	962	3268	5296
790	322	1006	3343	5439
791	308	1084	3281	5468
792	314	982	3169	5417
793	287	993	3268	5367
794	289	1031	3336	5565
795	351	923	3242	5522
796	301	982	3359	5398
797	299	1010	3295	5243
798	305	1001	3169	5393
799	351	1021	3240	5421
800	318	949	3278	5497
801	288	953	3375	5473
802	324	942	3325	5548
803	301	1038	3344	5579
804	310	971	3350	5456
805	310	948	3339	5465
806	338	981	3259	5465
807	304	982	3081	5559
808	324	1053	3280	5397
809	338	1000	3245	5340
810	313	995	3196	5657
811	298	1009	3096	5592
812	285	1043	3226	5432
813	291	971	3143	5669
814	308	932	3160	5613
815	330	991	3151	5388
816	286	931	3152	5543
817	325	996	3070	5613
818	306	972	3118	5596
819	322	1022	3222	5496
820	309	1018	3049	5630
821	322	920	3138	5428
822	307	963	3015	5479
823	311	923	3046	5474
824	296	966	2931	5313
825	308	924	2932	5349
826	300	895	2975	5544
827	266	911	2971	5424
828	303	962	2901	5437
829	286	927	2925	5375
830	312	895	3029	5556
831	275	914	2985	5312
832	312	899	2925	5342
833	273	910	2878	5093
834	278	891	2716	5307
835	302	895	2880	5250
836	283	885	2834	5381
837	286	889	2694	5366
838	280	854	2719	5085
839	281	837	2688	5150
840	276	891	2651	5066
841	280	894	2667	5081
842	237	849	2600	5255
843	263	889	2530	5127
844	264	820	2460	4987
845	243	807	2385	4948
846	251	847	2405	4678
847	265	875	2441	4829
848	249	806	2388	4948
849	273	824	2363	4814
850	266	810	2475	4654
851	260	768	2284	4624
852	247	808	2190	4534
853	275	761	2269	4586
854	228	775	2112	4546
855	237	771	2089	4622
856	257	782	2126	4497
857	241	783	2089	4350
858	267	749	2012	4399
859	238	787	1987	4345
860	203	779	1969	4346
861	226	762	1892	4176
862	218	687	1880	4280
863	233	719	1804	4091
864	241	698	1737	4160
865	233	677	1690	4004
866	218	732	1748	4042
867	208	785	1639	4032
868	198	693	1592	3721
869	228	690	1613	3760
870	193	641	1548	3828
871	203	695	1523	3760
872	232	682	1444	3523
873	161	686	1404	3640
874	209	680	1433	3495
875	187	698	1415	3519
876	204	704	1384	3422
877	210	647	1267	3309
878	190	648	1295	3259
879	178	648	1222	3263
880	178	652	1200	3203
881	172	626	1148	3129
882	178	618	1120	3133
883	160	663	1209	2839
884	175	662	1083	2887
885	195	596	968	3029
886	176	568	1040	2945
887	173	546	1000	2837
888	151	599	985	2808
889	185	538	961	2703
890	174	610	927	2622
891	172	569	943	2498
892	147	540	839	2531
893	184	559	853	2463
894	147	538	870	2267
895	142	568	789	2300
896	152	529	831	2438
897	158	526	786	2160
898	135	520	766	2223
899	127	543	720	2195
900	121	502	770	2091
901	144	520	720	2089
902	153	520	724	2051
903	153	464	674	2148
904	131	525	623	2033
905	128	478	687	1967
906	129	484	595	1797
907	146	485	623	1953
908	128	448	613	1788
909	117	449	574	1864
910	114	456	596	1739
911	125	441	597	1715
912	98	446	569	1583
913	119	430	621	1635
914	115	408	550	1556
915	116	422	542	1571
916	129	443	487	1619
917	106	404	487	1553
918	121	479	531	1454
919	115	410	486	1495
920	107	416	446	1420
921	126	449	452	1414
922	123	406	432	1404
923	98	406	441	1323
924	93	392	448	1343
925	97	398	445	1248
926	106	412	470	1286
927	82	427	444	1299
928	87	385	424	1217
929	100	415	477	1191
930	104	312	402	1170
931	92	371	381	1141
932	93	369	390	1233
933	96	365	383	1164
934	84	397	380	1064
935	91	368	378	1112
936	93	365	369	1022
937	86	363	335	1008
938	67	365	350	1026
939	101	386	340	1000
940	80	382	390	947
941	78	362	352	959
942	74	347	333	1010
943	83	372	390	917
944	105	366	378	922
945	83	328	343	863
946	89	306	293	867
947	100	369	356	823
948	85	321	337	867
949	67	372	323	840
950	89	331	268	751
951	75	373	304	773
952	71	340	330	776
953	63	330	306	792
954	69	350	295	757
955	93	285	311	793
956	62	329	314	720
957	74	338	307	738
958	86	308	306	717
959	65	323	269	687
960	87	282	276	684

## Sheet: Fig 1D
	WT cells harboring the multicopy 3×SRE2::luc (R2.2) reporter (three independent experiments)			Δsre1 cells harboring the multicopy 3×SRE2::luc (R2.2) reporter (three independent experiments)			Δscp1 cells harboring the multicopy 3×SRE2::luc (R2.2) reporter (three independent experiments)
CLZ concentration	1	2	3	1	2	3	1	2	3
0 μg/ml	600	265.789	427.632	341.333	264	394.667	529.96	589.88	663.116
2 μg/ml	10090.1	14035.6	9713.66	388.43	228.532	258.523	704.394	508.655	512.65
4 μg/ml	19310.5	24731.3	18675.1	405.817	360.796	351.206	445.378	617.647	375.35
8 μg/ml	29506.6	25993.3	33230.1	444.602	266.756	332.884	593.438	674.75	303.852

## Sheet: Fig 1E
	WT cells harboring the multicopy 3×SRE2::luc (R2.2) reporter (three independent experiments)			Δsre1 cells harboring the multicopy 3×SRE2::luc (R2.2) reporter (three independent experiments)			Δscp1 cells harboring the multicopy 3×SRE2::luc (R2.2) reporter (three independent experiments)
TER concentration	1	2	3	1	2	3	1	2	3
0 μg/ml	426.316	414.474	505.263	365.333	492	382.667	478.029	591.212	388.815
2 μg/ml	26436.8	30356.9	38021.3	380.697	270.777	490.617	682.231	715.953	499.351
4 μg/ml	63129	71960.1	70550.5	460.916	342.318	556.604	571.038	739.071	366.12
8 μg/ml	108709	108776	137198	617.898	235.796	319.602	279.601	674.75	500.713

## Sheet: Fig 1F
	WT cells harboring the multicopy 3×SRE2::luc (R2.2) reporter (three independent experiments)			Δsre1 cells harboring the multicopy 3×SRE2::luc (R2.2) reporter (three independent experiments)			Δscp1 cells harboring the multicopy 3×SRE2::luc (R2.2) reporter (three independent experiments)
FEN concentration	1	2	3	1	2	3	1	2	3
0 μg/ml	442.105	744.737	377.632	420	429.333	238.667	784.288	509.987	669.256
1 μg/ml	1458.95	1189.77	1227.46	288.276	342.069	197.241	420.915	690.196	372.549
2 μg/ml	4639.89	4488.92	2706.37	287.749	290.598	272.08	475.387	559.775	578.059
4 μg/ml	7931.91	6400	6554.61	275.66	302.053	288.856	663.309	539.568	482.014
