# Supplementary material for: AMPKα Subunit Ssp2 and Glycogen Synthase Kinases Gsk3/Gsk31 are involved in regulation of sterol regulatory element-binding protein (SREBP) activity in fission yeast
Source: PLoS One. 2020 Feb 13;15(2):e0228845. doi: 10.1371/journal.pone.0228845 (PMC7018046; doi:10.1371/journal.pone.0228845)
Supplement: S1 Appendix — (ZIP) [file pone.0228845.s001.zip › S1 Appendix/Fig 2.xlsx]

## Sheet: Fig 2A
time (min)	WT cells harboring the multicopy 3×SRE2::luc (R2.2) reporter (CoCl2 0 mM)	WT cells harboring the multicopy 3×SRE2::luc (R2.2) reporter (CoCl2 0.08 mM)	WT cells harboring the multicopy 3×SRE2::luc (R2.2) reporter (CoCl2 0.16 mM)	WT cells harboring the multicopy 3×SRE2::luc (R2.2) reporter (CoCl2 0.32 mM)
240	42	370	526	719
241	35	420	600	772
242	25	329	567	690
243	22	378	543	776
244	32	424	601	807
245	31	439	608	836
246	39	431	619	768
247	37	441	636	790
248	37	440	675	867
249	37	482	663	822
250	35	497	669	807
251	30	456	701	869
252	39	482	688	829
253	29	497	700	852
254	39	499	743	893
255	40	504	714	871
256	39	517	773	959
257	34	491	763	868
258	40	529	805	931
259	37	507	783	985
260	28	487	828	973
261	33	524	830	991
262	35	567	869	936
263	36	554	840	1013
264	39	562	904	1031
265	24	562	882	921
266	33	574	919	1061
267	42	544	905	998
268	36	593	952	1050
269	41	575	1000	1079
270	37	557	972	1054
271	39	586	985	1020
272	36	655	961	1074
273	36	585	988	1050
274	39	641	1038	1084
275	40	586	1098	1109
276	39	628	1121	1159
277	26	629	1127	1169
278	30	634	1140	1177
279	43	645	1169	1165
280	38	640	1218	1206
281	37	649	1300	1220
282	32	673	1211	1224
283	39	725	1283	1290
284	29	698	1291	1265
285	44	683	1277	1217
286	47	704	1304	1256
287	31	733	1360	1277
288	37	703	1322	1288
289	35	685	1442	1346
290	21	703	1418	1385
291	35	765	1406	1436
292	51	704	1480	1403
293	40	735	1491	1487
294	40	746	1511	1477
295	39	719	1607	1492
296	27	797	1554	1473
297	36	775	1566	1514
298	44	796	1557	1538
299	40	823	1689	1471
300	31	809	1692	1525
301	40	812	1793	1489
302	30	775	1737	1616
303	39	849	1773	1685
304	34	827	1890	1654
305	43	863	1842	1666
306	37	835	1841	1613
307	47	901	1873	1843
308	37	906	1839	1764
309	36	922	2017	1747
310	35	964	2100	1879
311	25	963	2056	1874
312	38	958	2028	1914
313	35	968	2096	1913
314	39	989	2095	1938
315	39	1060	2123	2057
316	32	1020	2086	1992
317	34	1050	2210	1983
318	31	1109	2309	2104
319	42	1061	2308	2032
320	40	1062	2439	2049
321	32	1063	2324	2145
322	38	1110	2344	2068
323	32	1161	2483	2194
324	39	1152	2601	2231
325	28	1211	2497	2278
326	45	1209	2707	2320
327	25	1269	2629	2257
328	31	1303	2624	2368
329	43	1338	2730	2365
330	38	1348	2790	2380
331	33	1377	2880	2383
332	37	1331	2995	2454
333	36	1380	2925	2551
334	31	1345	3007	2605
335	32	1504	3070	2647
336	33	1568	3086	2615
337	33	1569	3130	2723
338	40	1575	3104	2766
339	32	1555	3210	2804
340	43	1579	3310	2785
341	37	1666	3371	2786
342	36	1660	3445	2864
343	33	1674	3396	2897
344	40	1673	3498	3004
345	25	1792	3596	2916
346	28	1834	3569	3041
347	34	1804	3659	3118
348	36	1913	3734	3211
349	34	1866	3841	3230
350	28	2031	3710	3281
351	35	2040	4008	3405
352	33	2044	3947	3287
353	33	2155	3992	3374
354	32	2165	4138	3399
355	53	2203	4102	3418
356	35	2296	4179	3496
357	37	2243	4389	3663
358	26	2335	4386	3626
359	34	2447	4438	3720
360	41	2513	4664	3688
361	42	2517	4741	3801
362	36	2561	4654	3858
363	32	2642	4743	3919
364	37	2786	4923	3983
365	35	2717	4867	3956
366	35	2726	5118	4161
367	34	2889	5032	4222
368	31	2932	5402	4240
369	30	3053	5278	4237
370	45	3054	5397	4456
371	23	3065	5425	4547
372	33	3081	5459	4498
373	47	3252	5691	4611
374	53	3327	5686	4750
375	37	3283	5730	4626
376	34	3483	5913	4726
377	34	3391	5987	4864
378	47	3600	6058	4993
379	35	3728	6264	5051
380	49	3788	6388	5175
381	47	3874	6230	5096
382	41	4051	6556	5382
383	43	3999	6593	5327
384	34	4152	6720	5482
385	40	4268	6897	5521
386	44	4215	6968	5462
387	39	4380	7093	5553
388	45	4605	7183	5767
389	42	4398	7435	5943
390	55	4668	7427	5929
391	43	4883	7636	5901
392	44	5003	7691	6095
393	40	5072	7688	6238
394	38	5193	7945	6403
395	33	5227	7891	6436
396	39	5336	8173	6377
397	38	5439	8406	6744
398	42	5634	8506	6822
399	56	5637	8641	6876
400	42	5767	8565	7025
401	40	5868	8892	7004
402	36	6061	8856	7111
403	41	6135	8842	7353
404	41	6209	8985	7381
405	40	6420	9177	7513
406	54	6488	9444	7634
407	49	6648	9624	7711
408	46	6751	9772	7945
409	49	7002	9948	7852
410	55	6908	10162	8096
411	44	7286	10319	8238
412	49	7315	10263	8236
413	42	7313	10494	8334
414	49	7610	10629	8650
415	62	7794	10949	8624
416	52	7979	11291	8810
417	44	7887	11131	8814
418	45	8088	11237	9125
419	57	8376	11467	9139
420	52	8591	11646	9351
421	45	8652	11912	9362
422	58	8910	12054	9474
423	62	9001	12192	9800
424	51	9069	12264	9991
425	54	9384	12558	10063
426	60	9555	12621	10305
427	53	9551	13027	10274
428	43	9723	13144	10735
429	56	9902	13154	10725
430	54	10084	13402	11024
431	60	10362	13817	11032
432	51	10461	13534	11192
433	48	10625	14009	11388
434	52	10722	14112	11530
435	65	11051	14369	11870
436	56	11153	14759	11775
437	55	11191	14877	12232
438	72	11543	15219	12113
439	63	11861	15295	12489
440	66	11897	15771	12604
441	62	12132	15743	12927
442	57	12333	16274	13154
443	52	12593	16065	13523
444	55	12505	16645	13419
445	72	12801	16687	13794
446	60	12828	17082	13963
447	70	13168	16985	14203
448	51	13627	17290	14270
449	62	13666	17597	14455
450	71	13632	18033	14793
451	72	13860	18092	14894
452	59	14129	18174	15310
453	62	13986	18699	15570
454	59	14433	18688	15369
455	69	14539	19096	15747
456	58	14762	19174	16115
457	70	14978	19514	16351
458	53	15341	19788	16594
459	52	15354	20160	17025
460	70	15447	20336	17001
461	74	15800	20788	17522
462	62	15629	20961	17754
463	58	16061	21271	18069
464	71	16408	21643	18001
465	61	16259	21853	18587
466	63	16595	22087	18522
467	68	16746	22306	19075
468	71	16986	22428	19176
469	77	17158	23003	19624
470	70	17320	23282	19983
471	85	17356	23326	20292
472	72	17737	23987	20618
473	68	17797	24054	20676
474	63	18053	24485	21230
475	62	18128	24781	21524
476	77	18263	24720	21448
477	79	18397	25356	22073
478	62	18491	25326	22350
479	72	18817	25823	22627
480	81	18759	26049	23387
481	72	18939	26221	23284
482	73	19106	26447	23493
483	94	19043	27113	24186
484	64	19367	27163	24335
485	73	19401	27519	24523
486	69	19456	27908	25324
487	84	19619	28378	25326
488	77	19777	29053	26029
489	77	19873	29321	26201
490	83	19849	29698	26727
491	69	20228	30024	26896
492	82	19983	30165	27365
493	73	20073	30511	27751
494	72	20655	30953	28123
495	78	20457	31379	28606
496	74	20476	32031	29123
497	72	20713	31907	29279
498	79	20693	32672	29383
499	79	20810	32759	30352
500	91	20834	33301	30209
501	64	21092	33568	30853
502	87	21179	34058	31240
503	83	21116	34146	32147
504	75	21214	34314	32281
505	89	21292	35508	33141
506	77	21322	35687	33411
507	81	21222	36089	33917
508	75	21410	36063	34209
509	82	21709	36846	34317
510	67	21383	37165	35714
511	89	21613	37301	35853
512	67	21505	37599	36216
513	80	21718	38102	36919
514	95	21426	38636	36984
515	90	21306	38829	37955
516	95	21847	39158	38676
517	98	21473	39679	39390
518	94	21860	40351	39005
519	92	21625	41041	39844
520	84	21728	41672	40533
521	92	21541	41769	41079
522	91	21812	42071	41396
523	94	21297	42827	42165
524	104	21754	43030	42878
525	96	21385	43696	43129
526	104	21555	43627	43667
527	83	21540	44108	44685
528	104	21462	45178	45182
529	94	21399	44984	45465
530	96	21562	45838	46208
531	87	21289	46219	46997
532	77	21203	46613	47406
533	119	21488	47089	47852
534	78	21213	47395	49005
535	100	21102	48442	49712
536	80	20962	48350	50340
537	87	21299	48722	50598
538	101	21050	49841	51535
539	93	20914	49503	52417
540	80	21311	49824	52944
541	91	21289	50347	53823
542	93	21000	50944	54614
543	88	21160	51832	55602
544	86	21006	51886	54906
545	105	21228	52537	56286
546	89	20692	52789	57141
547	98	20653	53433	57679
548	90	20583	54097	58731
549	100	20768	54299	58985
550	77	20583	54535	60833
551	96	20609	55502	61127
552	80	20451	56033	61221
553	107	20197	56007	61822
554	102	20052	56146	63322
555	97	20254	56551	63843
556	103	19938	57084	65176
557	85	20115	58225	65568
558	105	19969	58205	66687
559	98	19931	58970	66963
560	96	19675	59553	67835
561	80	19694	59783	68901
562	96	19562	60210	69857
563	93	19583	61128	71063
564	103	19590	60918	71603
565	84	19206	61391	72565
566	88	19340	62194	73544
567	104	19173	62648	73990
568	91	19358	62590	74254
569	103	19204	64096	75921
570	85	18727	64020	77125
571	98	18865	64236	77398
572	99	18851	64738	77966
573	87	18631	65198	79923
574	101	18533	66092	81500
575	99	18424	65829	81284
576	82	18412	66614	82336
577	101	18514	67001	83273
578	94	18237	67534	84980
579	91	18258	67728	85308
580	122	18361	68473	86440
581	114	18266	69435	87359
582	98	17929	69521	88401
583	90	17795	69652	89421
584	109	17815	70555	90827
585	102	17647	70575	91449
586	94	17594	71535	92103
587	98	17701	71216	94188
588	113	17469	71727	94398
589	100	17393	72293	96432
590	92	17367	73058	96453
591	111	17306	73405	98529
592	107	17438	73559	99675
593	101	17141	74400	99957
594	101	17017	74471	100210
595	94	16911	75066	102307
596	88	17044	75672	102619
597	90	16853	75359	103923
598	125	16790	76656	107594
599	110	16712	76982	106386
600	107	16658	77546	108310
601	104	16526	77736	109793
602	102	16476	78699	109734
603	106	16384	78097	111315
604	99	16388	79054	112672
605	114	16338	79143	114696
606	113	16408	79795	114653
607	106	16047	80065	115221
608	109	15788	81079	118035
609	104	16088	81077	118344
610	86	15899	81171	120120
611	106	15781	81671	120771
612	124	15986	81791	121927
613	110	15970	82530	123940
614	123	15612	83491	123790
615	122	15706	83696	126451
616	123	15610	83804	127549
617	114	15519	84182	128231
618	92	15407	85020	128787
619	104	15350	84707	131836
620	109	15341	84778	132313
621	107	15387	84887	132335
622	101	15239	85583	135798
623	107	15312	86520	136861
624	115	15306	86654	138217
625	133	14864	86823	138662
626	103	15023	87598	140742
627	115	14579	87206	140458
628	117	14679	88460	143031
629	115	14715	88641	144742
630	112	14910	88868	144797
631	135	14765	88542	147022
632	110	14470	89580	149484
633	147	14711	89443	148906
634	146	14684	89828	151736
635	114	14625	90441	152921
636	122	14539	90784	155038
637	128	14528	90755	156693
638	113	14464	90141	156026
639	119	14377	91493	158740
640	149	14540	91247	158856
641	138	14029	91826	161957
642	114	14166	92028	161907
643	156	14152	92347	163875
644	146	14208	92224	164469
645	114	14041	92145	167155
646	154	13915	92570	166020
647	143	13861	93206	168116
648	129	14062	93376	171000
649	134	13988	93181	171255
650	159	13905	94086	173360
651	161	14100	94044	175542
652	135	13932	94394	175984
653	164	13819	94569	176988
654	121	13764	94628	178838
655	128	13811	94387	181846
656	129	13669	95087	181615
657	148	13678	95103	185136
658	152	13626	95515	184301
659	139	13612	94929	187836
660	142	13465	95330	188212
661	152	13790	95560	190987
662	126	13665	95800	190900
663	132	13525	96403	192612
664	137	13490	96098	194258
665	147	13378	96304	195667
666	139	13535	96507	196367
667	165	13564	96810	198284
668	145	13505	96217	201118
669	144	13208	96890	201332
670	147	13344	97232	203141
671	143	13361	96338	204744
672	160	13181	96876	204802
673	161	13491	96972	208639
674	153	13337	97245	207777
675	155	13322	96923	210859
676	152	13210	97212	211409
677	143	13305	97559	213065
678	128	13185	96850	213963
679	150	13069	97847	215400
680	155	12980	96817	217630
681	179	12879	96429	219027
682	162	12907	96133	220285
683	161	13119	96356	221931
684	154	12926	97038	228599
685	152	13033	96022	222397
686	174	12943	96909	223977
687	163	12954	97191	226004
688	156	12779	96253	228804
689	168	13183	96236	231352
690	147	12875	95473	232411
691	177	12951	96305	231742
692	173	12791	96733	233166
693	170	12792	96364	236962
694	175	12943	96001	235431
695	204	12665	96553	239644
696	168	12761	95392	238774
697	174	12837	95243	242224
698	169	12724	95292	242350
699	190	12846	94689	243944
700	182	12790	94608	245023
701	180	12717	93836	246338
702	176	12577	94440	247910
703	161	12643	94335	248066
704	169	12812	94159	250495
705	190	12941	93468	249952
706	132	12664	93765	251734
707	171	12687	93917	252337
708	188	12696	93395	257303
709	177	12628	94225	255053
710	159	12680	94177	258848
711	187	12467	93022	260168
712	188	12790	92557	257925
713	181	12404	92819	263860
714	179	12568	92587	261294
715	172	12391	92497	264660
716	169	12413	91972	266081
717	211	12579	92181	266598
718	194	12337	92085	266009
719	190	12319	91191	268503
720	180	12271	91385	267917
721	182	12532	91295	270941
722	179	12428	91252	270743
723	229	12405	90773	271594
724	176	12477	89644	273335
725	193	12492	90447	276929
726	231	12339	90296	274685
727	189	12315	89372	273734
728	190	12190	88890	278757
729	197	12312	88629	276139
730	198	12476	89227	277309
731	189	12106	88279	279589
732	190	12346	87337	280580
733	208	12323	87361	280014
734	201	12293	87294	283715
735	248	12273	86431	283681
736	202	12042	86969	286782
737	215	12234	86329	281727
738	205	12349	85380	286112
739	221	12259	85286	283047
740	221	12126	84646	289199
741	239	12201	85202	286417
742	218	12169	84369	288369
743	215	12084	83631	287179
744	204	12129	83906	289573
745	226	11874	83541	288920
746	228	12059	83261	290896
747	210	12142	82699	291595
748	239	11807	82252	290315
749	233	12202	81657	291435
750	232	11898	81168	290381
751	218	12059	80755	293516
752	236	12026	80445	291556
753	192	11913	79859	294453
754	237	11776	79220	293583
755	235	11790	78815	295475
756	208	11829	78464	291803
757	212	11920	77888	293520
758	229	11714	77372	295450
759	246	11755	77096	295333
760	273	11688	76257	297140
761	234	11915	75629	294359
762	264	11784	75427	292929
763	237	11679	75097	295704
764	203	11750	74297	293615
765	239	11564	74070	297807
766	246	11560	73418	294804
767	209	11667	73284	295803
768	241	11562	71933	294483
769	203	11383	71247	291535
770	233	11466	71111	294896
771	232	11354	70075	294156
772	267	11431	71055	293224
773	235	11525	69184	295752
774	249	11409	68789	292195
775	233	11419	67885	293595
776	259	11357	67832	292471
777	242	11151	67106	290690
778	247	11131	66731	292197
779	269	11084	66104	290617
780	231	10832	65445	292791
781	261	11178	64650	290140
782	238	11058	64234	289117
783	237	11090	63354	289961
784	273	10941	62540	289093
785	284	10937	62770	288935
786	280	10735	61668	287173
787	224	10742	61224	287457
788	271	10890	60631	286539
789	237	10603	59807	285793
790	251	10771	59463	287110
791	261	10592	58538	284433
792	265	10619	58222	282054
793	259	10615	57918	284176
794	251	10511	57143	282613
795	255	10456	55928	283013
796	287	10527	56189	282728
797	264	10372	55223	277989
798	259	10349	54219	277192
799	282	10236	53908	281036
800	270	10130	53050	277289
801	269	10142	52425	277405
802	278	10169	51955	275177
803	295	10176	50787	273804
804	253	9889	50682	274118
805	278	9785	49671	271594
806	272	9892	48996	273323
807	261	9727	48818	266850
808	258	9825	47779	269403
809	287	9736	47102	268259
810	267	9710	46830	265975
811	283	9434	45620	263554
812	270	9182	44992	262321
813	277	9538	44750	262214
814	261	9358	43875	261540
815	289	9355	42966	260753
816	266	9075	42037	259329
817	262	9028	41594	259728
818	255	8841	40879	255517
819	255	8823	40688	255570
820	267	8915	39927	254156
821	292	8727	39188	250693
822	274	8553	38828	249984
823	274	8623	37976	248977
824	243	8381	37241	248112
825	286	8294	36993	245839
826	282	8175	36304	245897
827	282	8327	36112	242478
828	286	8105	35111	240692
829	302	8042	34108	240328
830	267	7946	33573	236909
831	282	8032	33082	236984
832	252	7768	32548	235117
833	289	7622	32086	235338
834	295	7585	31559	231270
835	276	7363	31052	230771
836	287	7497	30370	229663
837	280	7308	29899	227061
838	273	7146	29319	226441
839	280	7158	28468	222958
840	252	6874	28005	221870
841	273	7145	27713	220804
842	259	6747	27148	216670
843	301	6518	26700	215354
844	295	6690	25943	216282
845	293	6438	25369	213485
846	276	6379	25065	211914
847	308	6310	24219	208620
848	292	6249	24090	206691
849	257	6076	23356	206741
850	276	6022	23007	203944
851	281	6023	22442	202613
852	291	5761	22062	199839
853	264	5721	21457	198022
854	254	5543	21143	196318
855	307	5635	20430	193307
856	292	5442	20305	192533
857	289	5391	19608	190206
858	248	5271	19183	188419
859	288	5201	18748	186258
860	230	5113	18383	185496
861	253	4899	17935	183691
862	231	4904	17339	180718
863	291	4684	17116	178501
864	288	4648	16779	177210
865	317	4504	16424	175658
866	249	4437	15727	174066
867	280	4294	15632	172187
868	250	4275	15413	169606
869	287	4154	14866	167505
870	231	4176	14467	166268
871	246	4032	14302	164631
872	267	3851	13952	161899
873	306	3863	13627	160817
874	248	3706	13285	157893
875	247	3628	12824	156292
876	243	3528	12549	153677
877	239	3505	12357	152530
878	271	3385	12167	150784
879	253	3279	11532	148063
880	242	3280	11483	147103
881	293	3150	11190	145545
882	251	3082	10834	142718
883	281	2889	10696	140237
884	246	2814	10299	138859
885	272	2756	10152	137339
886	240	2705	9984	135186
887	233	2552	9543	133028
888	253	2525	9744	130092
889	227	2489	9209	129299
890	248	2318	9056	126105
891	258	2229	8754	125219
892	264	2234	8589	122006
893	236	2122	8380	120738
894	229	2085	8172	117776
895	262	1939	7915	116544
896	245	1915	7786	114220
897	262	1888	7490	112935
898	239	1812	7382	110653
899	258	1701	7300	109190
900	225	1671	6998	106549
901	231	1611	6828	105607
902	218	1558	6569	103346
903	210	1507	6491	101528
904	227	1387	6352	98976
905	243	1430	6096	97862
906	195	1349	6028	95126
907	230	1260	5873	94151
908	230	1218	5660	90941
909	220	1174	5775	90014
910	224	1083	5524	88081
911	216	1056	5436	86915
912	205	1049	5446	84170
913	221	944	5181	83182
914	241	937	5015	80742
915	205	881	4881	79213
916	233	899	4747	77166
917	205	814	4654	75427
918	224	795	4570	73565
919	184	730	4429	71949
920	211	717	4252	70773
921	182	707	4417	68739
922	195	671	4096	67494
923	198	620	4115	65338
924	213	573	4109	63513
925	189	606	3987	62701
926	177	565	3728	60497
927	200	515	3745	58837
928	198	544	3634	57129
929	159	519	3501	55835
930	170	488	3558	54370
931	210	473	3452	53243
932	175	457	3385	51293
933	200	431	3333	50086
934	173	387	3160	48171
935	165	406	3160	47202
936	184	412	2928	45596
937	160	382	3059	44640
938	187	330	2896	43519
939	168	376	2879	41902
940	181	355	2842	40283
941	207	325	2843	39395
942	168	297	2631	37965
943	177	314	2693	37108
944	143	306	2484	36138
945	177	304	2548	34609
946	157	291	2510	33270
947	161	295	2475	32182
948	156	274	2425	30858
949	162	250	2486	30035
950	144	274	2339	29288
951	170	265	2252	27894
952	163	240	2201	27375
953	153	253	2144	26520
954	160	214	2099	25336
955	149	231	2059	24519
956	167	245	2090	23406
957	143	222	2074	22999
958	135	246	2065	21972
959	170	229	2024	21147
960	141	195	1894	20560

## Sheet: Fig 2B
	WT cells harboring the multicopy 3×SRE2::luc (R2.2) reporter (three independent experiments)			Δsre1 cells harboring the multicopy 3×SRE2::luc (R2.2) reporter (three independent experiments)			Δscp1 cells harboring the multicopy 3×SRE2::luc (R2.2) reporter (three independent experiments)
CoCl2 concentration	1	2	3	1	2	3	1	2	3
0 mM	417.105	476.316	717.105	330.667	758.667	446.667	688.415	419.441	498.003
0.08 Mm	39092.9	29433.1	29863.4	728.972	1534.27	1264.8	841.246	2316.02	1468.84
0.16 mM	142842	225638	144166	3093.69	2953.15	3787.39	6404.49	5547.35	4192.62
0.32 mM	463874	531826	643698	7384.16	6350.49	8584.16	9870.43	13835.5	10440.2
