# Supplementary material for: AMPKα Subunit Ssp2 and Glycogen Synthase Kinases Gsk3/Gsk31 are involved in regulation of sterol regulatory element-binding protein (SREBP) activity in fission yeast
Source: PLoS One. 2020 Feb 13;15(2):e0228845. doi: 10.1371/journal.pone.0228845 (PMC7018046; doi:10.1371/journal.pone.0228845)
Supplement: S1 Appendix — (ZIP) [file pone.0228845.s001.zip › S1 Appendix/Fig 3.xlsx]

## Sheet: Fig 3A
time (min)	WT chromosome-borne 3×SRE2::luc (R2.2) cells (CLZ 0 μg/ml)	WT chromosome-borne 3×SRE2::luc (R2.2) cells (CLZ 1 μg/ml)	WT chromosome-borne 3×SRE2::luc (R2.2) cells (CLZ 2 μg/ml)	WT chromosome-borne 3×SRE2::luc (R2.2) cells (CLZ 4 μg/ml)
240	41	176	193	197
241	43	204	215	191
242	39	184	207	180
243	32	216	251	187
244	44	197	234	194
245	34	206	243	188
246	39	217	243	190
247	30	240	240	202
248	34	221	231	202
249	32	217	262	225
250	35	219	254	198
251	45	226	275	200
252	41	243	259	214
253	39	244	244	208
254	36	256	265	233
255	38	243	266	199
256	38	243	257	230
257	46	266	294	229
258	56	276	278	222
259	36	266	263	201
260	46	268	306	227
261	26	270	285	227
262	42	278	300	225
263	35	287	302	262
264	39	276	317	249
265	37	280	297	261
266	42	301	304	287
267	39	308	317	272
268	40	280	330	314
269	37	299	316	263
270	29	309	330	277
271	42	324	296	267
272	31	305	312	252
273	34	329	360	259
274	33	326	333	290
275	35	331	338	295
276	39	300	370	267
277	32	338	361	331
278	40	326	352	315
279	42	314	378	343
280	49	344	385	303
281	38	333	359	323
282	43	316	344	312
283	29	364	356	301
284	35	326	407	297
285	37	352	378	367
286	35	370	384	317
287	40	358	392	334
288	36	357	368	343
289	36	394	421	384
290	40	390	422	355
291	37	412	408	360
292	39	389	448	353
293	50	374	461	382
294	45	414	391	404
295	43	386	430	365
296	30	405	400	372
297	46	378	468	358
298	39	379	447	384
299	28	400	433	387
300	44	512	454	370
301	35	406	454	402
302	48	403	469	446
303	33	411	429	374
304	38	419	478	393
305	35	412	447	450
306	58	456	462	421
307	58	466	497	478
308	44	456	468	430
309	46	432	458	396
310	55	455	454	417
311	39	443	484	426
312	44	439	495	519
313	53	446	491	464
314	38	426	522	463
315	46	472	488	485
316	29	466	582	556
317	43	465	512	518
318	40	501	531	504
319	57	429	504	495
320	35	540	531	551
321	36	534	607	525
322	36	526	576	540
323	36	537	586	530
324	46	473	583	531
325	40	546	590	539
326	47	519	599	526
327	45	505	626	542
328	45	518	599	539
329	43	578	570	611
330	38	562	616	573
331	50	551	662	576
332	41	561	582	619
333	38	568	672	593
334	41	556	678	607
335	40	580	670	597
336	50	576	658	592
337	52	573	656	639
338	54	597	639	620
339	41	611	753	620
340	38	631	669	664
341	43	656	691	663
342	48	577	742	641
343	47	611	661	679
344	31	659	714	697
345	49	629	727	661
346	53	637	728	726
347	54	631	758	713
348	50	672	715	693
349	44	646	752	690
350	54	659	736	761
351	55	669	759	737
352	46	696	735	737
353	53	679	773	768
354	43	702	747	822
355	54	710	779	803
356	48	748	834	790
357	46	716	795	749
358	43	689	842	842
359	50	702	891	781
360	56	679	786	802
361	50	769	850	799
362	42	758	814	839
363	58	673	873	843
364	52	762	825	819
365	40	776	868	868
366	52	788	842	874
367	52	789	915	923
368	56	755	883	933
369	44	746	980	889
370	56	884	927	981
371	52	805	925	947
372	44	792	866	933
373	48	858	906	981
374	48	856	976	996
375	63	811	972	961
376	58	828	1020	1024
377	46	848	1003	982
378	55	808	980	1024
379	63	920	985	1115
380	56	906	1028	1066
381	54	826	1025	1047
382	65	901	1016	1115
383	56	916	986	1050
384	50	920	1064	1117
385	57	962	1052	1211
386	48	898	1172	1096
387	61	953	1126	1179
388	52	962	1064	1208
389	46	983	1167	1254
390	52	950	1079	1158
391	62	1019	1134	1182
392	62	1000	1143	1216
393	59	1020	1143	1291
394	68	1011	1186	1268
395	49	1057	1126	1194
396	63	1053	1216	1285
397	57	1088	1207	1331
398	63	1076	1204	1362
399	53	1084	1238	1293
400	59	1084	1205	1327
401	59	1110	1256	1341
402	56	1103	1263	1340
403	62	1046	1264	1436
404	49	1120	1275	1416
405	65	1087	1321	1407
406	60	1141	1235	1474
407	74	1089	1319	1464
408	48	1111	1336	1465
409	58	1170	1319	1508
410	58	1166	1393	1526
411	62	1228	1449	1517
412	75	1201	1415	1536
413	56	1170	1443	1574
414	59	1258	1364	1557
415	88	1303	1473	1685
416	55	1264	1476	1648
417	70	1215	1495	1656
418	81	1210	1534	1610
419	56	1285	1471	1640
420	63	1290	1519	1771
421	52	1412	1468	1722
422	71	1355	1532	1704
423	58	1365	1639	1770
424	64	1444	1535	1725
425	58	1424	1586	1744
426	54	1321	1635	1863
427	65	1407	1644	1864
428	59	1379	1581	1879
429	64	1415	1692	1887
430	65	1433	1637	1940
431	73	1419	1727	1989
432	74	1430	1685	1969
433	56	1547	1676	2076
434	66	1529	1775	2028
435	64	1555	1767	2052
436	59	1448	1835	2093
437	74	1527	1834	2079
438	68	1516	1836	2054
439	79	1565	1784	2117
440	58	1641	1898	2158
441	69	1605	1857	2231
442	65	1634	1953	2210
443	75	1661	1942	2237
444	57	1655	1971	2209
445	66	1702	1951	2367
446	69	1743	1935	2244
447	80	1776	2019	2355
448	77	1770	2083	2447
449	67	1800	2077	2346
450	63	1745	2119	2434
451	67	1817	2100	2387
452	66	1904	2149	2462
453	74	1807	2182	2531
454	74	1910	2244	2653
455	56	1975	2284	2516
456	73	1880	2199	2628
457	52	1939	2244	2637
458	81	1976	2320	2725
459	82	1957	2253	2666
460	66	1990	2314	2744
461	88	2032	2419	2761
462	89	1988	2390	2700
463	68	2058	2413	2818
464	81	2211	2398	2834
465	72	2153	2492	2830
466	83	2111	2502	2972
467	67	2189	2563	2966
468	88	2184	2564	2992
469	96	2290	2525	3095
470	68	2239	2623	3124
471	83	2224	2592	3135
472	84	2291	2658	3175
473	83	2347	2721	3198
474	78	2411	2757	3198
475	77	2428	2807	3319
476	92	2395	2911	3370
477	84	2438	2807	3393
478	71	2457	2899	3404
479	89	2560	2926	3487
480	79	2506	2929	3434
481	91	2559	3075	3473
482	97	2612	3070	3520
483	86	2543	3046	3649
484	83	2677	3055	3656
485	74	2650	3162	3799
486	76	2753	3183	3828
487	82	2808	3228	3935
488	102	2761	3247	3871
489	95	2718	3354	3885
490	97	2890	3468	4041
491	86	2854	3402	4024
492	92	2965	3396	4064
493	105	3033	3492	4171
494	100	2945	3480	4104
495	108	3058	3584	4133
496	107	3093	3602	4274
497	98	3194	3661	4261
498	86	3190	3677	4401
499	98	3214	3880	4381
500	113	3144	3792	4395
501	105	3344	3857	4598
502	131	3328	4029	4660
503	104	3309	3980	4681
504	81	3396	3922	4663
505	99	3420	4113	4855
506	103	3359	4139	4847
507	120	3486	4128	4963
508	122	3575	4198	4988
509	110	3563	4386	5113
510	94	3571	4369	5047
511	128	3626	4361	5285
512	109	3617	4510	5236
513	115	3881	4481	5385
514	127	3852	4466	5513
515	114	3920	4658	5475
516	106	3852	4605	5679
517	96	3930	4696	5563
518	125	3934	4854	5790
519	125	4041	4967	5831
520	117	4174	4959	6016
521	103	4248	4965	6069
522	124	4355	5035	6027
523	142	4265	5259	5990
524	118	4431	5169	6075
525	131	4388	5273	6280
526	117	4478	5335	6232
527	141	4465	5344	6365
528	130	4534	5431	6638
529	160	4611	5579	6613
530	124	4685	5542	6618
531	138	4800	5746	6686
532	153	4799	5827	6842
533	152	4905	5826	7119
534	136	4877	6053	7110
535	138	4817	6040	7199
536	138	5167	6218	7142
537	128	5075	6183	7256
538	130	5085	6197	7330
539	166	5319	6164	7604
540	150	5253	6428	7575
541	124	5269	6377	7726
542	150	5392	6632	7858
543	164	5601	6620	7709
544	154	5519	6760	8104
545	160	5776	6857	8010
546	151	5646	7012	8251
547	150	5821	6995	8297
548	178	5877	7052	8455
549	161	5847	7200	8650
550	144	5925	7227	8626
551	184	6054	7273	8874
552	146	6133	7482	8992
553	151	6092	7665	9015
554	116	6366	7497	9047
555	149	6382	7656	9148
556	183	6463	8030	9409
557	156	6694	7959	9421
558	144	6635	8129	9594
559	170	6728	7905	9688
560	164	6811	8134	9918
561	170	6898	8279	9902
562	178	7007	8475	9896
563	176	7096	8633	10265
564	155	7149	8677	10291
565	146	7069	8601	10506
566	159	7387	8835	10542
567	194	7514	8896	10683
568	166	7285	9009	10757
569	185	7671	8955	10912
570	190	7575	9291	11075
571	172	7665	9221	10953
572	182	7795	9324	11332
573	188	7988	9482	11490
574	199	8100	9722	11627
575	173	7937	9952	11887
576	186	8147	9936	11895
577	193	8324	10006	11793
578	188	8344	9980	12391
579	217	8359	10346	12218
580	177	8618	10267	12359
581	211	8477	10355	12482
582	187	8784	10726	12507
583	179	8844	10560	12809
584	238	8959	10731	12962
585	210	9079	10833	13179
586	186	9256	11073	13370
587	201	9099	10985	13437
588	208	9292	10844	13258
589	220	9216	11174	13511
590	214	9531	11338	13724
591	184	9543	11494	13686
592	223	9606	11329	13862
593	194	9488	11495	13974
594	187	9753	11606	14251
595	192	9865	11934	14440
596	213	9790	12028	14435
597	196	10107	12061	14434
598	220	10063	12115	14584
599	205	10205	12259	14860
600	210	10263	12377	15006
601	219	10482	12355	14918
602	228	10255	12651	15100
603	197	10575	12741	15459
604	223	10601	12729	15677
605	196	10584	12816	15636
606	216	10719	13211	15541
607	193	10956	13297	15754
608	203	10863	13022	15937
609	205	11025	13143	15887
610	215	11184	13389	15887
611	200	11182	13278	16347
612	214	11348	13523	16377
613	207	11246	13882	16264
614	207	11442	13629	16526
615	233	11456	13923	16789
616	218	11513	13709	16978
617	222	11624	14097	17014
618	216	11569	14136	17063
619	224	11615	14115	17272
620	204	11754	14244	17207
621	228	11775	14217	17160
622	256	12035	14515	17468
623	241	12096	14370	17490
624	244	11949	14537	17449
625	240	11964	14589	17646
626	244	12219	14725	17836
627	225	12313	14888	17997
628	232	12029	14689	17571
629	244	12269	15046	17942
630	227	12311	14982	18194
631	264	12129	14885	18088
632	255	12452	15106	18325
633	264	12388	15085	18301
634	256	12246	15128	18472
635	241	12530	15451	18359
636	262	12632	15212	18402
637	231	12615	15531	18588
638	254	12880	15318	18616
639	239	12745	15408	18760
640	286	12670	15703	18644
641	232	12746	15463	18849
642	268	12974	15601	19030
643	304	12922	15655	18906
644	291	12811	15875	18939
645	298	12796	15502	18773
646	284	12863	15719	19231
647	296	13050	15961	19134
648	284	12942	15667	19226
649	288	12865	15840	19220
650	246	12918	15740	19112
651	287	13205	15948	19226
652	304	12969	15656	19282
653	316	12862	15901	19377
654	318	12961	16150	19555
655	273	13059	15962	19143
656	295	13058	15949	19506
657	268	12910	16088	19613
658	329	12918	15862	19469
659	305	13158	15977	19560
660	304	13088	15767	19470
661	331	12950	15849	19574
662	332	12737	16158	19224
663	318	12991	15953	19302
664	302	13024	15949	19324
665	311	12917	15752	19292
666	330	13018	15746	19258
667	325	12726	15762	19382
668	355	12911	15864	19487
669	302	12784	15810	19167
670	350	12614	15901	19065
671	329	12712	15910	19086
672	316	12682	15720	19000
673	355	12525	15873	18788
674	331	12546	15858	19083
675	336	12516	15723	19038
676	358	12597	15401	18977
677	314	12621	15726	18665
678	361	12711	15626	19119
679	344	12394	15509	18807
680	379	12341	15535	18648
681	348	12260	15801	18965
682	329	12410	15438	18716
683	377	12281	15301	18646
684	354	12146	15240	18512
685	371	12210	15129	18642
686	326	12122	15194	18563
687	392	12020	15237	18407
688	377	11971	14840	18555
689	386	11862	15134	18355
690	380	11856	14975	18250
691	361	11797	14709	18129
692	414	11726	14771	18149
693	357	11655	14786	18078
694	420	11790	14777	17905
695	377	11642	14730	17773
696	388	11720	14739	17706
697	407	11377	14701	17818
698	432	11283	14231	17457
699	391	11364	14583	17706
700	383	11438	14487	17626
701	443	11005	14089	17712
702	428	11131	14146	17358
703	410	10973	14041	17232
704	414	10962	13895	16995
705	412	10721	14149	17068
706	438	10816	13813	16848
707	411	10924	13755	16844
708	426	10644	13763	16634
709	452	10504	13622	16686
710	422	10486	13474	16420
711	424	10566	13338	16314
712	435	10440	13422	16302
713	450	10346	13526	16188
714	475	10200	13113	16180
715	434	10123	13154	15969
716	433	10069	13073	16087
717	442	9887	12829	15618
718	429	10043	12710	15901
719	437	10007	12440	15511
720	458	9545	12397	15506
721	451	9687	12459	15245
722	423	9405	12263	15212
723	515	9538	12178	15048
724	490	9574	12156	15108
725	458	9378	12228	14871
726	468	9276	12036	14711
727	435	9128	11945	14545
728	434	8995	11985	14479
729	456	8989	11748	14374
730	440	9229	11653	14089
731	435	8740	11780	14014
732	430	8698	11532	13831
733	468	8572	11338	13793
734	481	8610	11189	13778
735	423	8453	11302	13680
736	455	8360	10998	13364
737	444	8271	10891	13533
738	494	8214	10994	13097
739	426	8136	10663	13217
740	469	8043	10551	13004
741	431	7927	10597	12670
742	434	7962	10487	12759
743	436	7840	10151	12634
744	415	7788	10337	12515
745	420	7685	10125	12358
746	433	7690	10127	12473
747	438	7536	9936	12147
748	461	7420	9720	11932
749	424	7386	9594	12070
750	423	7270	9497	11767
751	409	7239	9329	11562
752	464	7012	9547	11578
753	406	6998	9365	11543
754	420	6980	9206	11209
755	400	6889	9041	11179
756	391	6698	8874	10865
757	342	6742	8837	11014
758	373	6717	8661	10621
759	386	6583	8778	10633
760	347	6420	8787	10668
761	357	6362	8417	10365
762	339	6368	8387	10315
763	298	6292	8255	9960
764	341	6182	8384	10142
765	272	6106	7952	9973
766	310	6088	8067	9836
767	342	6020	8101	9764
768	293	5859	7925	9622
769	284	5795	7816	9487
770	308	5870	7771	9416
771	250	5740	7725	9429
772	250	5568	7570	9133
773	265	5384	7432	9065
774	253	5516	7424	9077
775	239	5354	7270	8963
776	248	5364	7258	8822
777	227	5115	7064	8722
778	199	5304	7077	8645
779	216	5118	6948	8473
780	204	5164	6817	8346
781	216	4802	6903	8157
782	190	4891	6784	8056
783	208	4881	6763	8135
784	198	4808	6426	7843
785	153	4690	6330	7809
786	150	4711	6471	7681
787	187	4688	6264	7841
788	173	4717	6255	7599
789	150	4558	6256	7523
790	151	4536	6032	7424
791	141	4447	5975	7453
792	151	4339	5922	7237
793	138	4216	5773	7129
794	149	4281	5904	7081
795	116	4172	5604	6934
796	127	4036	5573	6765
797	139	4034	5507	6700
798	120	3977	5435	6846
799	119	3862	5456	6575
800	97	3920	5368	6547
801	105	3785	5283	6441
802	96	3900	5266	6557
803	96	3786	5103	6519
804	93	3648	5015	6242
805	84	3704	5010	6149
806	101	3710	5044	6117
807	91	3555	4964	6043
808	81	3492	4876	6046
809	103	3379	4765	5854
810	95	3389	4800	5970
811	85	3361	4726	5690
812	79	3330	4586	5805
813	99	3334	4626	5667
814	82	3264	4404	5571
815	75	3234	4455	5668
816	68	3120	4400	5408
817	66	3037	4310	5483
818	71	3005	4290	5486
819	61	3016	4340	5362
820	75	2985	4178	5119
821	69	2977	4302	5270
822	74	2830	4153	5206
823	59	2902	4146	5112
824	57	2884	3950	4912
825	68	2856	3890	4962
826	58	2843	3876	4793
827	51	2814	3854	4783
828	53	2714	3757	4635
829	68	2733	3726	4626
830	62	2686	3705	4779
831	57	2650	3630	4532
832	57	2582	3669	4586
833	64	2653	3727	4629
834	47	2521	3533	4455
835	52	2423	3571	4519
836	57	2416	3512	4286
837	58	2361	3487	4343
838	68	2430	3490	4188
839	75	2264	3384	4126
840	65	2427	3416	4068
841	58	2283	3232	4127
842	65	2302	3248	4093
843	63	2301	3283	3986
844	60	2201	3205	4043
845	49	2197	3196	3928
846	48	2219	3159	3985
847	46	2240	3094	3971
848	51	2096	3058	3863
849	37	2111	3070	3801
850	59	2143	3080	3817
851	53	2001	2932	3784
852	55	2001	2923	3752
853	56	2043	2919	3679
854	44	2023	3004	3663
855	47	1988	2943	3718
856	47	1921	2839	3630
857	55	1915	2886	3580
858	48	2011	2750	3500
859	41	1920	2820	3410
860	50	1847	2696	3381
861	35	1868	2680	3350
862	47	1880	2632	3497
863	48	1797	2692	3441
864	42	1823	2571	3276
865	51	1740	2560	3229
866	47	1814	2506	3239
867	46	1763	2482	3266
868	42	1779	2517	3216
869	42	1772	2404	3249
870	32	1687	2473	3163
871	41	1667	2410	3039
872	37	1742	2370	3080
873	31	1620	2320	3078
874	41	1680	2342	3089
875	43	1601	2346	3018
876	36	1568	2352	3050
877	37	1579	2326	2954
878	43	1579	2303	2859
879	47	1614	2343	3136
880	44	1566	2274	2918
881	37	1549	2268	2877
882	39	1527	2223	2795
883	38	1493	2168	2872
884	31	1415	2267	2734
885	39	1516	2197	2807
886	46	1410	2171	2842
887	42	1467	2112	2793
888	41	1437	2123	2782
889	45	1355	2174	2776
890	49	1454	2040	2667
891	51	1401	2084	2714
892	49	1311	2076	2632
893	40	1340	2059	2747
894	36	1341	2012	2675
895	39	1293	1996	2586
896	46	1272	2011	2556
897	45	1312	1938	2574
898	43	1307	1951	2529
899	41	1280	1904	2552
900	42	1292	1896	2477
901	28	1282	1885	2534
902	34	1252	1831	2527
903	42	1222	1785	2407
904	38	1181	1900	2538
905	36	1139	1797	2464
906	27	1215	1834	2411
907	32	1227	1809	2347
908	34	1207	1873	2369
909	39	1196	1804	2300
910	39	1172	1831	2404
911	42	1172	1746	2339
912	36	1181	1588	2312
913	34	1120	1629	2269
914	37	1062	1750	2267
915	31	1093	1661	2252
916	36	1071	1726	2247
917	26	1127	1647	2179
918	35	1092	1575	2309
919	37	1058	1635	2154
920	34	1142	1633	2225
921	32	1046	1566	2182
922	31	1061	1626	2277
923	41	1003	1598	2143
924	35	1058	1606	2102
925	28	1070	1562	2163
926	31	1054	1575	2141
927	30	1039	1492	2136
928	34	972	1568	2156
929	37	991	1532	2210
930	40	935	1507	2070
931	43	1018	1464	2136
932	43	954	1476	2024
933	39	1019	1493	2041
934	18	989	1476	1990
935	32	1004	1440	1943
936	32	896	1479	1944
937	40	961	1413	1985
938	27	928	1484	1998
939	37	862	1439	1958
940	25	910	1389	1885
941	21	922	1484	1964
942	29	908	1444	2028
943	18	863	1434	1918
944	31	922	1384	1972
945	27	905	1357	1917
946	31	944	1331	1879
947	26	924	1493	1924
948	30	944	1354	1934
949	34	894	1427	1900
950	27	875	1311	1907
951	30	855	1323	1867
952	28	885	1358	1963
953	26	860	1339	1902
954	25	853	1334	1846
955	19	793	1379	1858
956	31	849	1327	1837
957	43	874	1338	1770
958	29	841	1308	1868
959	32	823	1248	1830
960	32	849	1286	1783

## Sheet: Fig 3B
time (min)	WT chromosome-borne 3×SRE2::luc (R2.2) cells (TER 0 μg/ml)	WT chromosome-borne 3×SRE2::luc (R2.2) cells (TER 0.5 μg/ml)	WT chromosome-borne 3×SRE2::luc (R2.2) cells (TER 1 μg/ml)	WT chromosome-borne 3×SRE2::luc (R2.2) cells (TER 2 μg/ml)
240	31	186	46	73
241	32	230	67	69
242	53	195	62	67
243	41	196	55	71
244	30	203	70	65
245	50	225	65	61
246	34	220	60	75
247	37	201	75	77
248	23	226	67	71
249	34	216	48	76
250	45	215	74	87
251	25	222	61	87
252	37	213	66	80
253	37	229	54	71
254	25	220	72	77
255	26	219	58	80
256	38	236	56	73
257	32	238	63	85
258	40	230	70	98
259	35	254	73	105
260	42	245	75	101
261	34	230	91	84
262	53	228	68	98
263	30	240	62	81
264	43	235	77	108
265	45	238	77	92
266	36	247	85	88
267	43	274	61	106
268	39	281	87	96
269	33	291	75	106
270	30	260	83	112
271	24	290	100	124
272	46	252	87	91
273	41	281	110	125
274	39	258	83	113
275	38	280	103	135
276	37	281	104	131
277	46	301	94	131
278	49	319	108	123
279	36	295	112	124
280	48	316	108	107
281	30	324	119	124
282	36	327	107	122
283	41	331	135	123
284	34	311	109	139
285	39	282	132	131
286	33	342	137	154
287	38	308	152	124
288	40	303	142	152
289	42	328	146	172
290	42	302	174	147
291	43	339	131	155
292	34	325	135	165
293	42	384	155	173
294	37	359	124	177
295	42	332	140	175
296	40	317	136	157
297	35	326	138	199
298	37	331	176	194
299	44	340	154	219
300	26	339	175	252
301	40	381	166	218
302	54	348	192	217
303	30	353	158	217
304	38	364	206	230
305	47	341	181	251
306	53	371	202	232
307	33	360	184	226
308	45	385	191	261
309	41	355	196	255
310	46	372	216	233
311	49	401	220	286
312	45	380	221	273
313	50	364	211	286
314	40	377	216	297
315	46	381	264	313
316	42	434	251	307
317	53	379	216	305
318	48	434	249	309
319	51	418	241	318
320	46	426	220	338
321	40	435	260	350
322	52	445	248	348
323	56	404	251	319
324	42	462	255	372
325	52	448	284	384
326	45	413	296	349
327	50	423	331	366
328	48	427	261	383
329	41	430	317	387
330	50	460	297	404
331	52	451	306	402
332	54	451	313	420
333	43	457	351	435
334	46	433	329	484
335	63	485	338	407
336	50	445	301	446
337	50	476	359	462
338	58	520	341	495
339	63	482	356	471
340	55	501	337	454
341	43	435	345	518
342	67	489	386	524
343	59	504	378	482
344	44	529	386	518
345	65	502	359	488
346	55	541	422	521
347	60	500	429	557
348	64	538	413	550
349	41	523	377	597
350	57	498	456	543
351	62	556	474	587
352	57	558	403	615
353	61	599	438	549
354	62	563	425	651
355	56	571	444	611
356	58	584	482	621
357	60	596	416	661
358	57	517	454	612
359	66	593	484	657
360	51	607	486	689
361	60	629	470	703
362	66	643	453	708
363	62	622	505	683
364	52	634	502	703
365	61	594	543	709
366	44	657	523	688
367	54	652	521	696
368	60	633	570	771
369	77	672	558	781
370	59	660	549	808
371	55	721	568	799
372	46	733	585	758
373	56	709	591	825
374	69	696	650	886
375	63	746	634	841
376	65	712	590	874
377	52	826	625	864
378	55	760	597	893
379	59	743	608	918
380	65	771	612	909
381	71	814	635	944
382	49	755	691	966
383	73	755	682	978
384	81	834	654	1013
385	68	790	654	931
386	66	812	706	940
387	71	814	697	1053
388	69	835	738	1023
389	63	880	762	1069
390	73	830	781	1024
391	60	850	773	1078
392	82	886	749	1077
393	58	914	798	1152
394	69	903	798	1133
395	79	935	795	1193
396	65	896	856	1256
397	75	979	838	1216
398	68	965	814	1199
399	82	934	830	1304
400	79	977	886	1265
401	80	998	891	1312
402	81	1016	909	1328
403	68	1039	891	1348
404	77	1021	945	1380
405	70	1056	987	1436
406	69	1105	1020	1423
407	71	1091	997	1394
408	83	1016	921	1450
409	77	1044	1028	1490
410	89	1108	979	1532
411	90	1138	1031	1538
412	87	1122	1024	1563
413	77	1111	1067	1597
414	77	1118	1110	1643
415	89	1133	1176	1681
416	74	1203	1161	1705
417	88	1183	1091	1672
418	69	1126	1119	1749
419	90	1206	1169	1772
420	83	1231	1183	1838
421	73	1279	1232	1900
422	88	1258	1225	1874
423	85	1274	1250	1935
424	63	1259	1307	1955
425	85	1374	1382	1895
426	84	1300	1302	1923
427	88	1242	1398	1989
428	82	1275	1338	2124
429	87	1371	1419	1973
430	82	1354	1429	2144
431	81	1407	1492	2175
432	72	1396	1519	2222
433	78	1394	1462	2215
434	78	1398	1481	2237
435	79	1366	1540	2337
436	91	1481	1635	2413
437	82	1427	1645	2384
438	75	1519	1716	2451
439	86	1501	1723	2428
440	82	1510	1758	2537
441	92	1528	1672	2486
442	86	1458	1799	2691
443	82	1532	1869	2645
444	90	1579	1770	2730
445	86	1593	1810	2660
446	92	1621	1829	2759
447	66	1608	1984	2803
448	93	1602	1892	2946
449	89	1669	1924	2833
450	92	1634	2011	2943
451	99	1583	2027	3045
452	85	1734	2066	3046
453	98	1728	2079	3068
454	95	1763	2092	3137
455	93	1752	2084	3312
456	92	1705	2162	3252
457	114	1795	2258	3251
458	103	1791	2230	3496
459	106	1879	2278	3401
460	126	1853	2349	3522
461	101	1850	2266	3517
462	103	1877	2392	3780
463	106	1850	2345	3629
464	102	1933	2364	3748
465	84	1969	2447	3751
466	110	1893	2550	3884
467	98	2012	2650	3853
468	106	2009	2615	3997
469	110	1959	2585	4034
470	95	2019	2746	4155
471	94	2081	2733	4253
472	114	2056	2755	4342
473	108	2027	2854	4256
474	111	2069	2867	4246
475	109	2151	2906	4371
476	115	2141	2896	4470
477	121	2172	2997	4445
478	114	2134	3100	4628
479	93	2219	3062	4644
480	121	2184	3176	4695
481	112	2236	3102	4955
482	119	2366	3231	4999
483	124	2361	3349	4948
484	103	2319	3337	4982
485	121	2345	3432	5146
486	125	2326	3527	5204
487	110	2429	3450	5358
488	109	2378	3566	5466
489	123	2537	3633	5468
490	104	2446	3538	5502
491	109	2557	3631	5701
492	101	2538	3735	5747
493	111	2596	3784	5757
494	132	2591	3797	5836
495	116	2560	4029	6055
496	121	2596	4055	6027
497	149	2525	4113	6028
498	114	2656	4042	6218
499	117	2638	4149	6134
500	112	2677	4140	6531
501	118	2664	4331	6517
502	142	2708	4194	6521
503	154	2766	4450	6507
504	127	2787	4498	6920
505	123	2852	4650	6689
506	149	2959	4439	6816
507	105	2944	4598	6990
508	132	2916	4688	7127
509	136	2846	4775	7301
510	126	2974	4668	7241
511	110	2983	4848	7538
512	148	2926	4976	7520
513	137	3098	4978	7644
514	154	3101	4842	7614
515	130	3155	5214	7850
516	119	3176	5235	7884
517	150	3022	5383	7922
518	146	3221	5397	8222
519	125	3157	5396	8218
520	113	3213	5493	8308
521	149	3242	5493	8332
522	123	3409	5637	8415
523	133	3362	5752	8629
524	139	3279	5758	8695
525	131	3295	6033	8735
526	174	3409	5935	8923
527	126	3409	5906	9246
528	122	3451	5865	9104
529	155	3563	6129	9259
530	135	3428	6353	9440
531	137	3532	6158	9415
532	147	3643	6302	9677
533	190	3745	6513	9710
534	147	3656	6377	9768
535	128	3542	6516	9885
536	161	3633	6757	10023
537	150	3674	6657	10268
538	151	3699	6796	10202
539	130	3822	6827	10525
540	156	3712	7119	10821
541	163	3795	7092	10774
542	139	3813	7088	10725
543	174	3823	7208	11046
544	146	3819	7320	10913
545	169	3929	7464	11068
546	156	3980	7542	11340
547	176	4077	7582	11409
548	157	3997	7667	11522
549	184	4200	7871	11942
550	167	4031	7732	11811
551	167	4076	7794	11736
552	186	4250	7969	11882
553	190	4175	8136	12162
554	154	4172	8010	12298
555	167	4233	8407	12500
556	193	4358	8198	12525
557	172	4322	8463	12741
558	180	4250	8545	12779
559	185	4453	8657	12709
560	194	4447	8722	13165
561	157	4333	8936	13273
562	170	4545	8884	13337
563	207	4510	8923	13571
564	191	4511	9310	13681
565	182	4502	9064	13764
566	179	4578	9262	13947
567	195	4658	9088	14110
568	199	4583	9407	14179
569	184	4743	9336	14303
570	202	4590	9641	14535
571	208	4715	9740	14660
572	216	4758	9804	14724
573	170	4714	9614	14875
574	179	4748	9852	14859
575	197	4973	9906	15072
576	207	4926	10123	15178
577	214	4990	10090	15578
578	211	4907	10372	15290
579	231	5066	10465	15617
580	210	5100	10464	15662
581	219	5075	10587	15953
582	220	5195	10656	16106
583	192	5080	10702	16084
584	208	5141	10813	16142
585	208	5215	10788	16508
586	194	5211	10741	16522
587	240	5280	11013	16737
588	207	5193	11190	16605
589	241	5377	11209	17076
590	231	5396	11447	17355
591	200	5420	11465	17345
592	214	5512	11428	17348
593	219	5493	11527	17317
594	239	5428	11826	17417
595	209	5484	11762	17576
596	232	5492	12000	17836
597	226	5544	12070	18152
598	247	5703	12016	18246
599	204	5705	12222	18436
600	251	5583	12484	18363
601	221	5706	12501	18706
602	233	5652	12542	18815
603	240	5855	12662	18549
604	215	5883	12801	18974
605	244	5858	12873	19133
606	222	5809	12762	19236
607	263	6019	13070	19439
608	234	5838	13045	19577
609	230	5905	13244	19394
610	241	6038	13305	19752
611	254	5910	13040	19905
612	217	6086	13403	20120
613	234	6053	13667	20541
614	242	6140	13657	20617
615	269	6186	13972	20586
616	241	6201	13987	20649
617	266	6182	13924	20608
618	249	6313	13991	20672
619	235	6258	14117	21083
620	253	6299	14242	21267
621	256	6370	14262	21208
622	275	6324	14450	21432
623	290	6467	14665	21514
624	271	6505	14680	21650
625	286	6524	14653	21653
626	254	6532	14921	21855
627	251	6770	14802	21951
628	308	6741	15048	21793
629	304	6691	15033	22152
630	265	6628	15295	22327
631	284	6779	15226	22717
632	270	6782	15229	22555
633	255	6896	15788	22653
634	281	6997	15514	22672
635	315	6927	15584	23217
636	302	6855	15650	23083
637	267	6820	15693	23388
638	276	6954	15726	23234
639	302	7038	15916	23328
640	275	7044	15895	23459
641	326	7059	16188	23537
642	273	7260	16329	23788
643	262	7325	16323	23717
644	336	7210	16121	23995
645	299	7361	16343	23817
646	267	7428	16449	24129
647	308	7509	16650	24229
648	320	7495	16583	24329
649	321	7476	16778	24152
650	347	7344	16709	24431
651	361	7337	17076	24181
652	311	7623	16814	24557
653	313	7725	16892	24847
654	342	7646	17073	24432
655	321	7490	17218	24813
656	347	7638	17029	24648
657	324	7721	16912	24724
658	310	7756	17317	24324
659	320	7806	17185	24694
660	329	7805	17061	25070
661	321	7666	17608	25193
662	324	7896	17316	25082
663	346	7714	17209	24991
664	378	7827	17164	24737
665	349	7726	17458	25025
666	329	7890	17706	25292
667	348	8058	17568	25192
668	331	7877	17504	24617
669	378	8049	17844	24669
670	327	8029	17743	25310
671	364	8215	17729	24901
672	348	8057	17593	24747
673	387	8051	17526	24983
674	367	7979	18183	25269
675	364	8154	17893	24799
676	368	8120	17833	24814
677	389	8266	17744	25030
678	360	8317	17773	25119
679	368	8312	17785	24861
680	358	8198	17535	25234
681	354	8325	17679	24727
682	381	8316	17868	24861
683	372	8300	17687	24751
684	354	8313	17856	24780
685	361	8318	18013	25080
686	420	8288	17777	24309
687	388	8400	17633	24401
688	380	8370	17518	24357
689	352	8383	17617	24285
690	382	8339	17673	24290
691	420	8464	17667	24211
692	399	8495	17574	24277
693	399	8570	17736	24233
694	366	8556	17451	23650
695	411	8646	17603	23698
696	358	8600	17648	23852
697	412	8387	17617	23406
698	388	8391	17615	23736
699	404	8486	17426	23456
700	389	8425	17133	23496
701	419	8460	17139	23238
702	400	8467	17135	23026
703	439	8515	17208	22849
704	380	8350	17281	22899
705	378	8457	17254	22795
706	453	8408	17002	22458
707	374	8265	17225	22536
708	367	8409	17023	22514
709	405	8258	16858	22321
710	424	8060	17034	21948
711	423	8084	16909	21822
712	417	7981	16550	21968
713	428	7988	16590	21793
714	435	8056	16641	21741
715	422	7816	16437	21636
716	407	8017	16107	21654
717	426	7734	16250	21604
718	403	7694	16114	21303
719	468	7737	15896	21334
720	423	7600	15717	20920
721	416	7655	15546	21035
722	451	7421	15593	20955
723	407	7291	15431	20518
724	430	7146	15405	20398
725	483	7164	15415	19961
726	400	6995	15211	19818
727	433	6975	15086	19569
728	430	6759	14835	19500
729	431	6553	14793	19055
730	466	6440	14444	18739
731	439	6316	14578	18889
732	425	6347	14254	18234
733	478	6189	14014	18230
734	375	6104	13913	17552
735	475	6067	13774	17658
736	414	5847	13546	17036
737	440	5909	13642	16726
738	447	5698	13448	16442
739	462	5714	13238	16148
740	465	5706	12912	15416
741	400	5603	12689	15169
742	475	5468	12480	14546
743	452	5556	12171	14175
744	436	5426	11993	13790
745	469	5276	11662	13094
746	442	5239	11495	12760
747	415	5086	11213	12230
748	439	4993	10933	11924
749	433	4815	10915	11176
750	458	4762	10344	10863
751	438	4675	10101	10367
752	452	4547	9691	9815
753	438	4447	9516	9126
754	422	4551	9079	8867
755	469	4194	8825	8658
756	484	4003	8420	8107
757	444	3873	7950	7672
758	460	3756	7921	7392
759	457	3617	7266	6889
760	469	3506	6986	6613
761	453	3337	6639	6118
762	450	3205	6392	5904
763	469	3017	6036	5653
764	420	3027	5600	5499
765	417	2904	5360	5288
766	444	2790	4997	5148
767	461	2724	4743	5147
768	485	2550	4629	5079
769	441	2562	4336	5120
770	415	2325	4029	4894
771	440	2326	3893	4916
772	440	2193	3697	4711
773	469	2131	3549	4684
774	393	2022	3465	4571
775	394	2015	3381	4711
776	427	1966	3253	4553
777	426	2089	3243	4561
778	411	1986	3231	4471
779	426	1914	3051	4400
780	451	1921	3138	4280
781	425	1860	3073	4368
782	422	1797	2909	4229
783	436	1804	2913	4161
784	422	1787	2961	4059
785	431	1809	2863	4090
786	378	1733	2766	4057
787	417	1754	2762	3951
788	424	1648	2785	3925
789	405	1638	2619	3913
790	398	1721	2648	3889
791	442	1642	2691	3891
792	399	1642	2658	3690
793	405	1582	2624	3708
794	373	1578	2475	3647
795	387	1564	2450	3522
796	386	1497	2442	3543
797	409	1557	2331	3450
798	379	1427	2466	3432
799	390	1394	2289	3355
800	338	1343	2418	3315
801	375	1375	2256	3268
802	387	1351	2297	3409
803	362	1326	2249	3148
804	350	1225	2277	3065
805	358	1244	2117	3060
806	361	1300	2121	3025
807	369	1303	2087	2944
808	355	1226	1975	3103
809	340	1229	2076	2847
810	352	1177	1980	2923
811	304	1187	1976	2779
812	360	1130	1944	2753
813	321	1173	1953	2787
814	330	1096	1875	2715
815	317	1133	1805	2636
816	296	1135	1907	2693
817	340	1086	1810	2626
818	366	1071	1816	2492
819	323	1077	1754	2494
820	272	997	1699	2445
821	357	993	1746	2383
822	306	1010	1696	2350
823	279	975	1670	2339
824	273	903	1654	2292
825	301	980	1654	2360
826	260	938	1551	2200
827	286	928	1457	2247
828	284	909	1588	2195
829	234	876	1466	2232
830	297	912	1452	2158
831	265	885	1397	2041
832	261	763	1433	2173
833	254	815	1426	2008
834	229	795	1334	2007
835	257	817	1402	1948
836	244	796	1405	1944
837	258	785	1298	1919
838	211	701	1293	1927
839	253	755	1394	1808
840	232	750	1265	1854
841	238	741	1210	1842
842	232	713	1201	1844
843	254	706	1166	1746
844	247	729	1169	1816
845	210	654	1154	1772
846	229	672	1129	1769
847	219	635	1107	1628
848	217	685	1106	1692
849	220	598	1019	1627
850	213	629	1073	1593
851	215	610	1090	1648
852	205	542	1075	1592
853	183	581	1090	1583
854	191	577	1094	1627
855	188	542	979	1555
856	194	555	1023	1445
857	180	571	976	1525
858	193	505	988	1490
859	183	522	1007	1464
860	167	529	974	1490
861	171	529	909	1423
862	179	519	939	1402
863	161	520	925	1405
864	163	501	831	1326
865	188	484	873	1346
866	181	456	930	1274
867	155	429	878	1307
868	154	508	862	1362
869	165	438	859	1265
870	149	441	902	1278
871	142	395	890	1336
872	167	427	831	1315
873	147	404	797	1259
874	156	438	808	1228
875	148	417	859	1254
876	139	424	818	1208
877	146	424	818	1194
878	131	435	792	1194
879	122	424	764	1159
880	146	392	771	1201
881	144	364	757	1146
882	153	357	727	1167
883	119	369	738	1205
884	144	369	744	1226
885	116	353	748	1175
886	128	350	761	1081
887	130	339	718	1179
888	117	346	710	1153
889	131	354	734	1080
890	122	323	735	1119
891	121	361	706	1082
892	125	334	690	1063
893	111	321	692	1080
894	125	307	697	1119
895	103	338	694	1066
896	130	352	662	1093
897	122	324	659	1065
898	102	333	629	1137
899	99	323	700	1061
900	88	311	666	1094
901	110	303	689	1068
902	106	289	647	1010
903	120	284	671	1075
904	93	319	703	1021
905	111	293	672	1014
906	104	312	623	1049
907	85	304	677	1032
908	105	284	645	985
909	94	246	679	1002
910	80	272	668	940
911	76	302	702	1001
912	94	279	615	972
913	92	284	597	1009
914	79	265	605	1045
915	97	294	637	983
916	111	268	615	972
917	87	282	609	1014
918	79	265	615	942
919	73	279	631	956
920	50	275	551	957
921	83	267	641	939
922	81	269	633	976
923	76	244	614	927
924	72	237	638	943
925	71	241	612	925
926	73	207	648	943
927	62	245	608	859
928	77	246	608	899
929	72	215	577	923
930	70	236	624	935
931	70	218	617	935
932	65	227	576	941
933	50	199	585	950
934	82	214	578	892
935	75	186	559	900
936	47	226	554	854
937	64	215	590	926
938	72	217	577	931
939	61	215	581	864
940	58	222	599	907
941	68	188	568	930
942	53	195	591	900
943	54	202	550	890
944	64	182	536	873
945	48	206	561	869
946	58	205	544	874
947	51	176	516	900
948	56	191	600	897
949	43	170	499	888
950	68	204	559	915
951	52	189	545	861
952	43	175	559	837
953	57	196	551	855
954	65	183	502	867
955	59	181	512	824
956	64	173	537	828
957	48	163	525	828
958	51	165	511	817
959	51	180	543	867
960	44	159	514	797

## Sheet: Fig 3C
time (min)	WT chromosome-borne 3×SRE2::luc (R2.2) cells (CoCl2 0 mM)	WT chromosome-borne 3×SRE2::luc (R2.2) cells (CoCl2 0.08 mM)	WT chromosome-borne 3×SRE2::luc (R2.2) cells (CoCl2 0.16 mM)	WT chromosome-borne 3×SRE2::luc (R2.2) cells (CoCl2 0.32 mM)
240	58	438	371	361
241	59	429	381	403
242	49	432	370	332
243	51	424	407	375
244	65	423	431	409
245	61	472	446	352
246	61	441	409	393
247	46	457	431	381
248	44	449	433	366
249	51	484	428	403
250	50	491	428	424
251	53	512	436	409
252	61	515	475	422
253	63	476	490	450
254	53	514	436	419
255	72	476	455	461
256	58	534	425	469
257	57	516	480	481
258	58	532	498	464
259	52	520	514	473
260	64	596	486	437
261	59	566	502	485
262	53	522	504	539
263	58	555	499	484
264	61	604	512	514
265	74	559	511	502
266	76	632	550	504
267	77	616	561	487
268	68	644	575	541
269	70	620	616	562
270	59	629	547	541
271	74	640	583	559
272	67	670	586	596
273	81	672	574	592
274	91	635	572	567
275	91	684	648	583
276	66	722	639	613
277	73	681	640	621
278	80	730	614	615
279	91	714	656	644
280	80	744	642	646
281	98	732	672	657
282	99	794	673	639
283	83	772	686	682
284	103	760	697	631
285	102	782	701	705
286	98	768	713	748
287	108	783	747	674
288	81	842	746	722
289	117	817	774	759
290	103	823	749	750
291	94	817	763	762
292	101	841	815	780
293	128	864	773	762
294	99	914	773	747
295	113	898	792	798
296	122	883	812	824
297	117	941	820	864
298	138	968	868	808
299	126	960	837	851
300	99	981	841	817
301	109	935	870	880
302	125	971	876	839
303	124	965	916	894
304	128	1048	865	905
305	123	1031	959	896
306	141	1041	966	994
307	114	1021	978	995
308	161	1062	962	980
309	118	1072	945	961
310	129	1104	1041	999
311	138	1124	1072	962
312	136	1147	1007	999
313	119	1149	1050	1032
314	156	1184	1087	1075
315	133	1228	1046	1052
316	148	1162	1124	989
317	146	1167	1058	1059
318	136	1164	1072	1123
319	140	1246	1187	1127
320	135	1231	1238	1094
321	147	1239	1180	1157
322	137	1277	1222	1192
323	138	1336	1259	1181
324	149	1395	1265	1241
325	149	1347	1220	1207
326	131	1349	1226	1196
327	136	1403	1209	1259
328	171	1360	1260	1238
329	146	1425	1357	1303
330	150	1397	1356	1322
331	166	1484	1327	1330
332	128	1450	1293	1382
333	180	1551	1416	1369
334	177	1481	1424	1403
335	149	1485	1408	1477
336	132	1533	1432	1375
337	156	1579	1421	1477
338	158	1636	1512	1429
339	162	1520	1475	1444
340	163	1598	1555	1510
341	168	1599	1515	1465
342	185	1672	1552	1539
343	171	1673	1551	1611
344	173	1641	1535	1570
345	162	1738	1577	1555
346	174	1780	1657	1623
347	170	1812	1576	1582
348	175	1848	1672	1643
349	199	1825	1727	1684
350	161	1928	1832	1700
351	187	1885	1800	1728
352	170	1881	1755	1676
353	189	1993	1792	1741
354	178	1957	1848	1837
355	191	2019	1841	1854
356	194	1910	1863	1751
357	201	2066	1913	1877
358	208	1989	1917	1928
359	186	2053	1964	1901
360	210	2204	2082	1952
361	197	2026	1995	2013
362	191	2154	2079	2106
363	177	2122	2182	2033
364	202	2282	2112	2039
365	192	2262	2128	2093
366	186	2358	2204	2137
367	169	2299	2195	2119
368	224	2253	2253	2234
369	198	2374	2227	2218
370	189	2449	2279	2234
371	226	2437	2221	2171
372	211	2447	2291	2259
373	217	2522	2357	2355
374	226	2449	2375	2411
375	219	2470	2410	2318
376	203	2688	2427	2346
377	161	2596	2508	2437
378	226	2613	2437	2439
379	189	2591	2434	2609
380	183	2689	2550	2517
381	196	2616	2633	2606
382	225	2697	2573	2516
383	212	2824	2661	2645
384	199	2828	2691	2640
385	194	2871	2646	2681
386	223	2814	2708	2657
387	218	2988	2816	2677
388	209	2953	2800	2722
389	220	2997	2740	2829
390	219	2867	2886	2887
391	215	2929	2907	2862
392	191	3097	2972	2970
393	240	3089	2925	2995
394	222	3127	3085	2993
395	212	3218	3040	2984
396	205	3203	3025	3049
397	231	3214	3108	3150
398	211	3250	3193	3127
399	209	3126	3218	3118
400	227	3312	3234	3245
401	217	3422	3264	3263
402	250	3423	3311	3184
403	218	3501	3186	3334
404	245	3416	3343	3424
405	252	3400	3428	3356
406	242	3565	3347	3394
407	229	3543	3419	3478
408	256	3686	3534	3580
409	233	3689	3507	3528
410	230	3814	3558	3616
411	255	3743	3612	3651
412	226	3755	3689	3754
413	255	3728	3673	3667
414	272	3771	3740	3771
415	223	3910	3828	3876
416	284	3970	3821	3788
417	246	3893	3833	3934
418	239	4011	3878	3934
419	243	4132	4039	3947
420	263	4115	4065	4114
421	265	4118	4107	4078
422	246	4108	4139	4120
423	252	4223	4143	4138
424	306	4263	4094	4175
425	277	4193	4290	4286
426	245	4297	4413	4183
427	292	4449	4253	4377
428	244	4484	4351	4250
429	243	4440	4466	4471
430	247	4443	4441	4496
431	234	4554	4632	4512
432	241	4705	4614	4525
433	266	4793	4616	4542
434	286	4742	4745	4652
435	254	4804	4733	4755
436	273	4633	4751	4684
437	251	4853	4809	4838
438	259	4936	4960	4759
439	266	4889	4830	4759
440	254	4965	4916	4982
441	310	4863	5105	4941
442	244	5099	5047	5058
443	279	5114	5220	5039
444	258	5240	5062	5110
445	272	5295	5230	5125
446	263	5182	5338	5202
447	283	5379	5328	5212
448	285	5417	5269	5384
449	271	5310	5606	5357
450	280	5497	5451	5417
451	256	5474	5553	5314
452	287	5631	5623	5559
453	278	5582	5632	5533
454	260	5840	5748	5738
455	282	5647	5878	5685
456	295	5564	5819	5751
457	312	5900	5841	5932
458	288	5908	5897	5916
459	335	6009	5908	5939
460	298	5794	6098	6132
461	306	5929	6160	6029
462	286	6139	6107	6036
463	291	6216	6166	6209
464	284	6207	6349	6456
465	310	6188	6303	6274
466	290	6332	6441	6520
467	322	6318	6466	6361
468	309	6408	6566	6438
469	323	6389	6561	6469
470	267	6611	6723	6688
471	317	6544	6714	6724
472	297	6741	6903	6725
473	306	6717	6845	6953
474	266	6705	6841	6793
475	279	6794	7093	6805
476	321	6836	7110	6922
477	323	6980	7125	7108
478	320	6764	7109	7239
479	294	6987	7179	7162
480	322	6897	7180	7310
481	326	7067	7400	7461
482	330	7254	7402	7419
483	298	7201	7502	7606
484	280	7096	7534	7815
485	365	7174	7505	7667
486	338	7283	7520	7794
487	321	7371	7602	7695
488	338	7481	7678	7674
489	346	7458	7762	7848
490	337	7586	7793	8059
491	343	7556	7843	8081
492	320	7779	7927	8260
493	326	7723	7963	8229
494	322	7725	8013	8264
495	311	7787	8112	8512
496	354	7917	8021	8707
497	302	7840	8289	8437
498	359	7972	8232	8530
499	347	7988	8262	8717
500	324	8044	8400	8771
501	388	8134	8335	8869
502	348	8142	8309	8998
503	341	8211	8616	9238
504	358	8226	8743	9123
505	373	8216	8511	9144
506	352	8140	8856	9241
507	339	8301	8823	9380
508	364	8347	8810	9330
509	345	8516	8918	9456
510	354	8570	8985	9515
511	348	8498	9130	9478
512	351	8543	9348	9555
513	358	8729	9214	10065
514	369	8793	9342	9910
515	382	8675	9654	10028
516	356	8684	9429	10089
517	351	8676	9428	10045
518	334	8929	9640	10285
519	336	8945	9709	10433
520	345	8873	9793	10335
521	391	9120	9799	10594
522	375	9108	9695	10464
523	358	9108	10040	10727
524	357	9084	10007	10618
525	363	8984	9983	11059
526	401	9266	10313	10833
527	358	9426	10274	11061
528	366	9254	10522	11236
529	390	9352	10667	11262
530	356	9467	10557	11183
531	379	9360	10613	11307
532	364	9645	10698	11517
533	385	9355	10726	11641
534	391	9559	10748	11675
535	340	9524	10825	11494
536	360	9798	11156	12014
537	394	9668	11008	11835
538	376	9646	10929	11819
539	394	9773	11114	11999
540	377	9911	11198	11966
541	367	9808	11289	12145
542	410	9826	11163	12272
543	382	9840	11531	12384
544	387	9876	11639	12288
545	387	9819	11661	12406
546	376	9917	11633	12579
547	366	10073	11920	12530
548	427	10136	12118	12647
549	421	10082	12072	12633
550	408	10101	11974	12871
551	399	10080	12040	12984
552	378	9958	12152	13079
553	413	10127	12365	13281
554	415	10274	12274	13400
555	393	10306	12198	13578
556	398	10187	12400	13278
557	388	10283	12420	13684
558	408	10310	12897	13721
559	395	10192	12903	13877
560	438	10259	12763	13879
561	399	10348	12819	13678
562	399	10297	12906	14158
563	423	10283	12917	14034
564	393	10365	13137	14240
565	421	10512	13141	14225
566	407	10454	13258	14441
567	411	10472	13273	14552
568	469	10414	13322	14430
569	425	10551	13503	14887
570	427	10521	13619	14609
571	407	10412	13449	14863
572	463	10409	13603	14973
573	420	10404	13651	15024
574	442	10585	13904	14972
575	410	10652	13955	15187
576	441	10615	14190	15087
577	448	10494	14086	15191
578	463	10535	14168	15441
579	434	10730	14229	15614
580	418	10489	14142	15326
581	415	10335	14085	15830
582	455	10635	14830	15755
583	463	10559	14402	16060
584	444	10916	14493	15964
585	444	10575	14680	16108
586	478	10608	14622	16173
587	416	10486	14664	16123
588	437	10414	14910	16371
589	448	10451	14784	16475
590	467	10342	14858	16446
591	457	10460	14951	16743
592	453	10591	15115	16795
593	419	10433	15008	16818
594	440	10549	15179	16828
595	427	10475	15182	17079
596	446	10585	15185	16964
597	448	10389	15251	17316
598	468	10338	15536	17194
599	469	10593	15564	17343
600	461	10317	15509	17229
601	448	10355	15668	17230
602	493	10250	15689	17579
603	507	10304	15881	17828
604	459	10167	15782	17724
605	461	10191	16034	18039
606	458	10222	16243	17956
607	457	10346	16195	17784
608	485	10204	16316	17955
609	470	10254	16138	18243
610	471	10087	16663	18354
611	468	9938	16624	18510
612	462	9976	16480	18611
613	454	10051	16936	18571
614	457	10104	16564	18520
615	455	9900	16632	18403
616	447	10120	16724	18407
617	521	9829	16821	18947
618	471	9904	16624	18942
619	477	9807	17184	19140
620	504	9790	17155	18802
621	474	9530	17319	18973
622	444	9593	17107	19338
623	464	9624	17479	19506
624	486	9646	17358	19306
625	494	9426	17515	19270
626	488	9466	17477	19500
627	512	9528	17405	19488
628	469	9517	17566	19606
629	468	9375	17651	19722
630	514	9439	17768	19943
631	498	9406	17934	19882
632	491	9275	17805	19897
633	517	9348	18075	20128
634	495	9187	17830	20246
635	455	9279	17982	20417
636	493	9135	18128	20529
637	494	9126	18194	20680
638	511	9151	18138	20587
639	506	8902	18425	20740
640	548	9022	18151	20461
641	527	8782	18222	20691
642	457	8980	18389	20560
643	502	8909	18549	20725
644	493	8946	18807	21230
645	493	8770	18416	21118
646	544	8637	18341	21223
647	527	8606	18522	21090
648	521	8727	19019	21043
649	494	8619	18571	21309
650	559	8356	18732	21557
651	510	8402	18903	21371
652	495	8374	19128	21520
653	517	8431	18858	21586
654	499	8242	18907	21455
655	525	8197	19005	21661
656	515	8326	18941	21789
657	484	8093	19035	21878
658	519	8300	19166	21881
659	501	8098	19022	22004
660	542	8137	19439	22072
661	529	8026	19461	22366
662	521	8065	19369	22095
663	546	7954	19271	22009
664	564	7961	19506	22183
665	510	7782	19327	22493
666	557	7790	19541	22450
667	525	7747	19519	22582
668	520	7812	19605	22497
669	523	7826	19654	22390
670	535	7719	19683	22545
671	541	7532	19591	22698
672	543	7316	19662	22651
673	527	7325	19516	22584
674	532	7409	19914	22758
675	526	7387	19920	22925
676	537	7368	20026	22716
677	559	7455	19615	22957
678	537	7288	19689	23226
679	541	7117	19828	22965
680	539	7139	20073	23397
681	518	7087	19785	23470
682	546	7159	19929	23096
683	559	7075	20131	23269
684	522	7119	19757	23342
685	554	6969	20086	23162
686	561	6905	20116	23418
687	540	6982	20027	23598
688	550	6702	20342	23425
689	581	6675	20378	23572
690	499	6715	20259	23607
691	612	6796	20450	23560
692	540	6644	20359	23687
693	587	6624	20291	23639
694	536	6525	20500	23654
695	578	6654	20367	24031
696	565	6431	20610	23430
697	575	6505	20406	23715
698	583	6343	20549	23917
699	558	6347	20271	23841
700	620	6431	20443	23856
701	585	6343	20570	24108
702	560	6229	20666	24055
703	578	6170	20286	23612
704	535	6210	20623	23969
705	584	6212	20606	23988
706	614	6026	20441	24062
707	543	6049	20348	24226
708	549	6006	20453	23950
709	547	6124	20980	24085
710	536	6004	20448	24130
711	588	5977	20401	24235
712	571	5743	20383	24366
713	577	5748	20326	24216
714	581	5961	20690	24473
715	581	5801	20425	24315
716	586	5767	20771	24223
717	565	5765	20425	24253
718	631	5601	20734	24160
719	587	5606	20647	24452
720	607	5553	20535	24419
721	581	5672	20628	24673
722	575	5583	20681	24417
723	606	5590	20836	24485
724	603	5565	20496	24628
725	571	5461	20798	24422
726	629	5345	20538	24497
727	595	5403	20483	24558
728	606	5350	20589	24467
729	631	5289	20557	24548
730	571	5292	20592	24424
731	621	5231	20557	24461
732	640	5137	20322	24468
733	595	5239	20379	24435
734	615	5055	20402	24391
735	602	5180	20581	24827
736	655	5254	20513	24627
737	559	5169	20531	24499
738	610	4883	20328	24615
739	647	4830	20382	24434
740	603	4999	20509	24541
741	644	4918	20173	24770
742	595	4908	20518	24572
743	647	4928	20300	24534
744	663	4749	20381	24737
745	642	4849	20425	25003
746	629	4858	20728	24795
747	662	4871	20473	24449
748	611	4643	20371	24828
749	652	4697	20260	24558
750	597	4667	20263	24227
751	623	4526	20427	24615
752	621	4671	20162	24597
753	644	4566	20316	24401
754	586	4483	20276	24530
755	598	4607	20291	24404
756	658	4578	20210	24715
757	662	4406	20054	24255
758	609	4517	20264	24533
759	620	4375	20067	24838
760	623	4287	19935	24391
761	638	4311	20151	24337
762	668	4280	20058	24416
763	626	4425	19922	24285
764	625	4285	19703	24067
765	673	4173	20113	24391
766	666	4188	19933	24522
767	637	4131	19682	24380
768	651	4224	19802	24416
769	683	4203	19922	24147
770	618	4200	19639	24289
771	599	4178	19720	24124
772	623	4107	20100	24448
773	682	4098	19835	24088
774	705	3979	19942	23800
775	601	3983	19770	24271
776	680	4054	19384	23957
777	647	3908	19409	23897
778	623	3866	19431	23695
779	654	3920	19383	23758
780	651	3937	19455	23907
781	675	3964	19400	23867
782	593	3910	19316	23967
783	640	3887	19164	23400
784	657	3774	19612	23759
785	654	3703	19161	23971
786	667	3750	19229	23528
787	605	3786	18903	23700
788	689	3689	19159	23771
789	688	3674	19042	23330
790	613	3533	18687	23506
791	616	3679	19079	23308
792	671	3711	18828	23364
793	638	3583	18831	23346
794	643	3471	18542	23142
795	632	3572	18826	23145
796	667	3614	18464	23046
797	672	3421	18463	23083
798	591	3528	18581	23345
799	599	3430	18452	23043
800	612	3405	18624	22943
801	655	3426	18309	22920
802	632	3441	18277	23252
803	670	3407	18382	22923
804	669	3457	18180	22787
805	702	3434	18345	22753
806	689	3306	18125	22606
807	676	3297	17991	22681
808	667	3323	17928	22470
809	656	3154	17857	22538
810	685	3354	17858	22357
811	636	3229	17837	22597
812	649	3335	17626	22471
813	679	3234	17767	22642
814	627	3122	17733	22123
815	666	3164	17664	22349
816	650	3172	17563	22460
817	660	3158	17370	21929
818	627	3079	17550	21966
819	718	3023	17348	22237
820	637	3011	17348	22113
821	620	3025	17116	21775
822	650	3014	17280	21940
823	675	3089	17057	22166
824	673	2917	16986	21613
825	633	3004	17078	21440
826	618	2997	16943	21720
827	687	2983	16503	21356
828	653	2897	16547	21580
829	683	2947	16873	21442
830	633	2926	16708	21430
831	650	2844	16807	21450
832	678	2885	16636	21242
833	614	2875	16411	21470
834	679	2870	16443	20967
835	644	2817	16235	20932
836	657	2728	15986	21025
837	611	2840	16091	20900
838	601	2723	16156	20887
839	644	2745	15740	20737
840	702	2617	15992	20754
841	635	2729	16000	20550
842	648	2631	15956	20416
843	710	2722	15788	20681
844	607	2614	15470	20526
845	664	2574	15632	20588
846	667	2623	15512	20267
847	637	2567	15354	20443
848	634	2638	15453	20377
849	668	2570	15312	20379
850	641	2541	15090	20029
851	628	2536	15103	20236
852	629	2515	15091	19991
853	605	2579	15081	20094
854	611	2490	14984	19660
855	675	2442	14801	19809
856	675	2446	14866	19678
857	599	2447	14407	19732
858	665	2398	14380	19403
859	601	2370	14796	19561
860	620	2455	14405	19480
861	699	2373	14173	19418
862	633	2387	14370	19119
863	631	2296	14060	19214
864	680	2445	13994	19093
865	615	2308	13918	19080
866	641	2376	13823	18821
867	695	2392	13799	18792
868	682	2277	13870	18938
869	622	2320	13860	19145
870	644	2203	13645	18774
871	628	2203	13757	18670
872	650	2242	13618	18563
873	609	2182	13395	18594
874	597	2119	13251	18253
875	616	2200	13344	18278
876	621	2206	13080	18136
877	635	2167	13020	18110
878	593	2242	13201	18005
879	583	2168	13229	18226
880	628	2098	13115	17847
881	613	2120	12973	17748
882	597	2053	12970	17706
883	662	2096	12492	17642
884	600	2112	12454	17641
885	674	2038	12618	17583
886	603	2111	12444	17596
887	623	2031	12341	17516
888	583	2061	12207	17342
889	588	2069	12019	17415
890	604	1941	11988	17250
891	568	2053	12039	16756
892	605	1992	12008	16825
893	598	1972	11657	16703
894	605	1939	11583	16865
895	575	1912	11589	16650
896	568	1930	11513	16549
897	527	1933	11359	16623
898	580	1899	11415	16334
899	560	1895	11319	16203
900	549	1855	11120	16189
901	600	1821	11331	16315
902	587	1805	11118	16217
903	541	1846	10906	15886
904	553	1823	10874	15913
905	533	1751	10807	15838
906	550	1762	10869	15526
907	513	1751	10558	15574
908	503	1722	10551	15512
909	493	1797	10638	15433
910	514	1720	10494	15398
911	564	1635	10183	15439
912	521	1690	10249	15199
913	519	1687	10087	15170
914	496	1630	9897	14927
915	509	1698	9916	15060
916	445	1595	9948	14862
917	480	1637	9824	14609
918	471	1539	9750	14729
919	465	1608	9815	14677
920	450	1609	9587	14498
921	416	1556	9666	14472
922	391	1543	9548	14517
923	429	1553	9514	14394
924	384	1608	9309	14065
925	350	1560	9355	14021
926	340	1483	8955	14004
927	314	1538	9104	14020
928	322	1515	9021	13827
929	314	1505	8791	13812
930	300	1439	8725	13825
931	251	1421	8802	13991
932	238	1414	8721	13478
933	220	1445	8427	13273
934	220	1395	8651	13274
935	177	1457	8523	13291
936	176	1496	8379	13073
937	186	1371	8227	13431
938	154	1416	8270	13137
939	149	1339	8150	12984
940	168	1350	8081	13043
941	159	1362	7997	12943
942	156	1326	8015	12751
943	143	1271	7858	12480
944	143	1292	7961	12744
945	138	1398	7994	12930
946	149	1255	7809	12495
947	143	1229	7676	12650
948	161	1203	7616	12739
949	136	1221	7566	12478
950	140	1232	7498	12499
951	171	1278	7387	12226
952	158	1188	7315	12156
953	118	1176	7297	12046
954	126	1140	7262	11953
955	144	1150	7168	11952
956	130	1203	6838	11761
957	141	1121	7030	11716
958	134	1142	6845	11896
959	131	1181	6779	11657
960	125	1094	6881	11555

## Sheet: Fig 3D
	WT chromosome-borne 3×SRE2::luc (R2.2) cells (three independent experiments)			Δsre1 chromosome-borne 3×SRE2::luc (R2.2) cells (three independent experiments)
CLZ concentration	1	2	3	1	2	3
0 μg/ml	770.677	863.409	983.709	709.497	668.156	781.006
1 μg/ml	12772.8	16757.6	12201.8	1322.06	704.261	1076.44
2 μg/ml	23039.4	21204.7	23654.9	1296.63	1108.81	727.979
4 μg/ml	38432.3	26830.4	34050.6	909.686	1990.84	1570.68

## Sheet: Fig 3E
	WT chromosome-borne 3×SRE2::luc (R2.2) cells (three independent experiments)			Δsre1 chromosome-borne 3×SRE2::luc (R2.2) cells (three independent experiments)
TER concentration	1	2	3	1	2	3
0 μg/ml	875.94	645.363	1003.76	904.54	1019.79	827.707
0.5 μg/ml	10807.5	10195	15351.2	998.336	1012.23	1088.37
1 μg/ml	22757.2	21257.8	18291.6	1100.47	1009.46	1285.34
2 μg/ml	33215.2	34328.1	36778.2	1186.87	1352.02	1872.47

## Sheet: Fig 3F
	WT chromosome-borne 3×SRE2::luc (R2.2) cells (three independent experiments)			Δsre1 chromosome-borne 3×SRE2::luc (R2.2) cells (three independent experiments)
CoCl2 concentration	1	2	3	1	2	3
0 mM	899.749	695.386	1015.56	692.737	727.374	786.592
0.08 Mm	14851.7	13176.9	10370.1	1188.6	1139.76	1078.7
0.16 mM	29758.9	24063.8	29164.5	1216.52	947.293	1005.7
0.32 mM	35515.6	42090.9	42406.2	1361.01	1252.71	1287
