# Supplementary material for: AMPKα Subunit Ssp2 and Glycogen Synthase Kinases Gsk3/Gsk31 are involved in regulation of sterol regulatory element-binding protein (SREBP) activity in fission yeast
Source: PLoS One. 2020 Feb 13;15(2):e0228845. doi: 10.1371/journal.pone.0228845 (PMC7018046; doi:10.1371/journal.pone.0228845)
Supplement: S1 Appendix — (ZIP) [file pone.0228845.s001.zip › S1 Appendix/Fig 4.xlsx]

## Sheet: Fig 4A
	WT cells harboring the multicopy 3×SRE2::luc (R2.2) reporter (three independent experiments)			Δhhp2 cells harboring the multicopy 3×SRE2::luc (R2.2) reporter (three independent experiments)
CLZ concentration	1	2	3	1	2	3
0	508.929	225.446	362.723	5657.66	3915.54	3440.32
2	8211.06	11120.8	7466.14	74589	61919.8	53293.2
4	15781.1	19606.5	16327.1	165734	194539	128644
8	24180.5	23491	30071	226786	279241	274808

## Sheet: Fig 4B
	WT cells harboring the multicopy 3×SRE2::luc (R2.2) reporter (three independent experiments)			Δhhp2 cells harboring the multicopy 3×SRE2::luc (R2.2) reporter (three independent experiments)
TER concentration	1	2	3	1	2	3
0	361.607	574.777	428.571	4531.53	3762.39	5692.57
2	23112.9	26540.2	33241	112829	178051	143136
4	59415.5	67727.2	66400.5	338317	391571	294367
8	100138	100200	126381	619085	638165	516355

## Sheet: Fig 4C
	WT cells harboring the multicopy 3×SRE2::luc (R2.2) reporter (three independent experiments)			Δhhp2 cells harboring the multicopy 3×SRE2::luc (R2.2) reporter (three independent experiments)
CoCl2 concentration	1	2	3	1	2	3
0 mM	353.795	404.018	608.259	4114.86	3798.36	5252.59
0.08 Mm	37504.6	28237.2	28650.1	146970	225341	209514
0.16 mM	134961	213189	136212	412299	473782	582986
0.32 mM	420631	482249	583692	1035396	1001367	1425424
