# Supplementary material for: AMPKα Subunit Ssp2 and Glycogen Synthase Kinases Gsk3/Gsk31 are involved in regulation of sterol regulatory element-binding protein (SREBP) activity in fission yeast
Source: PLoS One. 2020 Feb 13;15(2):e0228845. doi: 10.1371/journal.pone.0228845 (PMC7018046; doi:10.1371/journal.pone.0228845)
Supplement: S1 Appendix — (ZIP) [file pone.0228845.s001.zip › S1 Appendix/Fig 5.xlsx]

## Sheet: Fig 5A
three independent experiments	WT cells harboring the multicopy 3×SRE2::luc (R2.2) reporter (CLZ 8 μg/ml)	Δgsk3 cells harboring the multicopy 3×SRE2::luc (R2.2) reporter (CLZ 8 μg/ml)	Δgsk31 cells harboring the multicopy 3×SRE2::luc (R2.2) reporter (CLZ 8 μg/ml)	Δssp2 cells harboring the multicopy 3×SRE2::luc (R2.2) reporter (CLZ 8 μg/ml)	Δgsk3Δgsk31 cells harboring the multicopy 3×SRE2::luc (R2.2) reporter (CLZ 8 μg/ml)	Δssp2Δgsk3 cells harboring the multicopy 3×SRE2::luc (R2.2) reporter (CLZ 8 μg/ml)	Δssp2Δgsk31 cells harboring the multicopy 3×SRE2::luc (R2.2) reporter (CLZ 8 μg/ml)	Δssp2Δgsk3Δgsk31 cells harboring the multicopy 3×SRE2::luc (R2.2) reporter (CLZ 8 μg/ml)
1	27177.3	12411	19528.5	1170.45	1022.96	1169.96	1638.99	316.804
2	27941.4	10521.9	17494.7	2732.95	931.13	1158.27	1407.04	368.228
3	21880.6	10346.5	12547.4	1674.24	1121.21	1598.92	2218.41	468.32

## Sheet: Fig 5B
three independent experiments	WT cells harboring the multicopy 3×SRE2::luc (R2.2) reporter (TER 8 μg/ml)	Δgsk3 cells harboring the multicopy 3×SRE2::luc (R2.2) reporter (TER 8 μg/ml)	Δgsk31 cells harboring the multicopy 3×SRE2::luc (R2.2) reporter (TER 8 μg/ml)	Δssp2 cells harboring the multicopy 3×SRE2::luc (R2.2) reporter (TER 8 μg/ml)	Δgsk3Δgsk31 cells harboring the multicopy 3×SRE2::luc (R2.2) reporter (TER 8 μg/ml)	Δssp2Δgsk3 cells harboring the multicopy 3×SRE2::luc (R2.2) reporter (TER 8 μg/ml)	Δssp2Δgsk31 cells harboring the multicopy 3×SRE2::luc (R2.2) reporter (TER 8 μg/ml)	Δssp2Δgsk3Δgsk31 cells harboring the multicopy 3×SRE2::luc (R2.2) reporter (TER 8 μg/ml)
1	81037.3	45176.6	61338	3887.11	1776.91	3155.33	4087.3	484.849
2	88972.4	44874.6	51956.8	5523.56	1022.5	2905.33	3504.41	531.68
3	108955	24813.2	38556.1	4640.89	1205.48	4443.02	3647.27	314.968

## Sheet: Fig 5C
three independent experiments	WT cells harboring the multicopy 3×SRE2::luc (R2.2) reporter (CoCl2 0.32mM)	Δgsk3 cells harboring the multicopy 3×SRE2::luc (R2.2) reporter (CoCl2 0.32mM)	Δgsk31 cells harboring the multicopy 3×SRE2::luc (R2.2) reporter (CoCl2 0.32mM)	Δssp2 cells harboring the multicopy 3×SRE2::luc (R2.2) reporter (CoCl2 0.32mM)	Δgsk3Δgsk31 cells harboring the multicopy 3×SRE2::luc (R2.2) reporter (CoCl2 0.32mM)	Δssp2Δgsk3 cells harboring the multicopy 3×SRE2::luc (R2.2) reporter (CoCl2 0.32mM)	Δssp2Δgsk31 cells harboring the multicopy 3×SRE2::luc (R2.2) reporter (CoCl2 0.32mM)	Δssp2Δgsk3Δgsk31 cells harboring the multicopy 3×SRE2::luc (R2.2) reporter (CoCl2 0.32mM)
1	389810	215816	180079	74193.1	27281.6	101454	92492.1	3333.33
2	455117	175707	129376	103647	21300.7	77562.8	113512	7717.85
3	356963	170590	159240	74729.3	30308.1	111809	100703	7496.45

## Sheet: Fig 5D
time (min)	WT cells harboring the multicopy 3×SRE2::luc (R2.2) reporter (CLZ 8 μg/ml)	Δgsk3 cells harboring the multicopy 3×SRE2::luc (R2.2) reporter (CLZ 8 μg/ml)	Δgsk31 cells harboring the multicopy 3×SRE2::luc (R2.2) reporter (CLZ 8 μg/ml)	Δssp2 cells harboring the multicopy 3×SRE2::luc (R2.2) reporter (CLZ 8 μg/ml)	Δgsk3Δgsk31 cells harboring the multicopy 3×SRE2::luc (R2.2) reporter (CLZ 8 μg/ml)	Δssp2Δgsk3 cells harboring the multicopy 3×SRE2::luc (R2.2) reporter (CLZ 8 μg/ml)	Δssp2Δgsk31 cells harboring the multicopy 3×SRE2::luc (R2.2) reporter (CLZ 8 μg/ml)	Δssp2Δgsk3Δgsk31 cells harboring the multicopy 3×SRE2::luc (R2.2) reporter (CLZ 8 μg/ml)
480	2777	741	1585	110	30	76	48	73
481	2750	888	1756	107	44	103	46	94
482	2946	775	1698	78	34	93	49	85
483	3008	777	1824	92	44	89	50	84
484	2950	837	1822	121	47	78	37	86
485	3021	821	1898	120	45	96	51	69
486	3030	836	1904	91	35	90	51	77
487	3061	923	1901	112	40	108	54	89
488	3110	859	1827	93	47	90	51	75
489	3071	960	1948	96	36	72	58	59
490	3179	970	1914	100	24	108	46	87
491	3237	882	2131	95	50	84	36	77
492	3223	953	1993	97	35	95	42	106
493	3230	1004	1958	96	49	87	44	90
494	3270	959	2108	106	38	101	49	81
495	3292	959	2141	112	54	101	45	77
496	3312	923	2327	106	36	86	46	114
497	3425	1005	2411	97	51	100	42	96
498	3523	1018	2207	114	51	96	47	88
499	3596	1069	2164	110	38	106	39	101
500	3559	1020	2364	96	47	98	50	86
501	3708	1078	2661	100	46	97	60	82
502	3662	1062	2411	101	44	90	52	111
503	3742	1171	2426	106	45	104	48	87
504	3813	1169	2614	94	42	105	60	98
505	4020	1123	2707	102	49	77	68	84
506	3738	1129	2779	127	32	96	65	94
507	3752	1190	2508	95	54	91	54	97
508	4005	1171	2489	103	35	94	69	96
509	3927	1332	2423	94	46	96	44	101
510	3986	1275	2589	117	47	98	30	92
511	4170	1193	2668	103	48	86	61	102
512	3953	1258	2612	93	39	78	49	93
513	4109	1351	2688	91	32	93	39	76
514	4285	1305	2711	113	35	80	52	89
515	4377	1391	2776	120	47	108	58	99
516	4380	1353	2859	86	40	81	60	98
517	4219	1275	2775	118	49	101	53	95
518	4435	1454	3067	103	55	96	61	114
519	4594	1447	2862	107	55	93	48	108
520	4342	1358	2947	117	44	94	45	87
521	4588	1416	3060	111	50	115	57	95
522	4673	1396	3085	86	42	84	49	89
523	4647	1439	3170	107	51	112	62	97
524	4712	1576	3300	117	51	99	54	108
525	4850	1492	3404	117	44	94	71	93
526	4846	1568	3426	130	43	91	56	107
527	4776	1577	3695	100	46	94	60	110
528	4822	1694	3929	126	39	97	79	98
529	5052	1689	3961	92	45	94	46	87
530	5094	1682	3831	112	50	104	63	103
531	5059	1703	3858	105	45	125	56	97
532	5240	1703	3825	110	47	119	64	136
533	5095	1753	3597	114	57	116	56	127
534	5188	1835	3776	118	47	94	78	104
535	5381	1846	3778	129	41	99	56	103
536	5471	1780	3961	99	49	91	67	93
537	5474	1830	4369	100	49	112	69	116
538	5416	1947	4557	122	51	108	52	116
539	5613	1887	4569	147	40	120	54	115
540	5773	1866	4397	113	49	98	66	112
541	5603	2001	4432	113	40	99	50	116
542	5578	2084	4016	108	53	103	66	131
543	5700	2087	4192	122	50	131	59	95
544	5814	2128	4378	119	47	108	54	115
545	5954	2087	4515	119	49	118	68	128
546	6061	2202	4592	117	48	90	60	119
547	6220	1949	5277	114	64	107	51	125
548	6108	2236	5301	109	47	116	65	97
549	6066	2284	5238	127	42	112	75	112
550	6274	2270	5180	110	56	110	67	134
551	6557	2401	5793	113	58	106	78	120
552	6309	2357	5043	129	57	99	65	124
553	6242	2312	4742	136	59	111	70	125
554	6697	2518	4763	110	54	119	57	128
555	6752	2525	4930	109	56	121	76	142
556	6590	2473	5000	117	47	124	55	122
557	6699	2676	5163	115	59	118	59	110
558	6794	2622	6407	111	54	113	60	123
559	7017	2683	5928	136	56	101	79	114
560	7108	2803	5907	112	50	119	71	121
561	6914	2934	6380	135	44	112	84	115
562	7063	2947	5974	100	60	110	65	132
563	7413	2974	5707	141	73	131	64	110
564	7286	2943	5851	124	41	116	70	108
565	7258	2984	6448	118	52	112	78	125
566	7360	3004	6503	138	66	113	96	124
567	7521	3001	6382	125	55	117	74	128
568	7824	3052	6676	129	44	122	71	128
569	7908	2974	6678	149	64	139	59	133
570	8057	3071	6328	134	64	131	97	132
571	8051	3119	6319	124	64	131	87	127
572	8260	3221	6384	120	75	137	72	131
573	8004	3470	6434	118	49	104	72	103
574	7892	3410	6591	154	57	143	79	134
575	7996	3412	6979	130	71	135	77	134
576	8424	3477	7349	123	63	123	76	135
577	8574	3516	7022	130	73	118	89	121
578	8677	3499	6990	133	53	120	83	123
579	8519	3532	6893	135	77	137	67	140
580	8764	3475	6676	121	66	126	74	136
581	8560	3674	6773	143	64	107	82	141
582	8682	3600	6926	130	74	131	74	130
583	8854	3582	7173	133	58	142	76	134
584	9260	3953	8247	138	61	130	80	136
585	9305	3754	8096	157	68	134	84	140
586	9310	3779	7933	104	79	135	79	154
587	9459	3803	7788	152	68	147	88	133
588	9552	3941	7912	123	69	145	79	122
589	9410	3998	7833	128	52	120	87	126
590	9331	4000	7707	136	69	132	100	147
591	10008	4153	8010	147	83	135	90	112
592	9931	4137	7912	133	66	159	77	123
593	9771	4133	8452	131	72	151	88	155
594	9838	4247	8721	151	67	136	90	119
595	10065	4141	8627	136	61	157	88	141
596	10496	4300	8556	122	64	154	102	132
597	10337	4343	8530	150	66	135	105	127
598	10182	4430	8473	158	83	142	88	123
599	10259	4413	8533	131	72	168	90	125
600	10544	4467	8539	146	69	154	92	124
601	10621	4522	8780	141	68	150	97	126
602	10876	4506	8964	126	84	156	93	165
603	10938	4604	8778	134	80	157	98	153
604	10993	4710	8936	128	85	149	105	128
605	10855	4568	8974	140	90	167	102	141
606	11234	4776	9414	149	81	157	92	146
607	11297	4746	9749	160	76	182	103	121
608	11526	4865	9631	137	72	172	96	148
609	11552	4823	9534	156	73	163	109	137
610	11572	5151	9200	141	75	180	86	150
611	11790	5246	8729	151	72	169	97	168
612	11600	4981	8751	131	81	162	109	164
613	11758	5089	8914	140	91	163	76	161
614	11950	5029	9060	145	83	149	96	155
615	12395	5182	9066	149	71	162	108	158
616	12556	5114	9316	156	76	169	88	155
617	12115	5157	9837	152	70	189	109	176
618	12366	5223	10042	154	80	186	134	159
619	12546	5074	9923	164	65	176	103	135
620	12586	5426	9621	145	95	188	115	141
621	12581	5402	9585	170	72	178	114	164
622	12914	5444	9648	172	89	190	114	144
623	13234	5501	9612	139	90	184	122	165
624	13171	5536	9909	173	76	190	110	149
625	13249	5247	10171	164	73	183	110	147
626	13345	5505	9952	160	81	193	111	173
627	13726	5695	9765	158	89	183	108	146
628	14037	5642	9893	147	90	184	103	163
629	13342	5638	10116	173	91	193	122	162
630	14172	5758	10012	172	91	196	129	145
631	13975	5949	10044	142	77	164	140	169
632	13942	5814	10018	181	91	195	116	175
633	14017	5832	10210	166	99	192	136	154
634	14322	5736	10303	153	100	212	138	167
635	14353	6126	10302	165	84	190	91	166
636	14290	6092	10548	150	86	190	118	127
637	14601	6046	11267	194	105	191	120	172
638	14965	6057	11536	171	91	207	128	128
639	14834	6025	11219	161	109	211	111	144
640	14799	6133	10557	181	91	211	130	151
641	14988	6118	10605	168	96	188	126	148
642	15002	6219	10708	151	88	208	125	182
643	15563	6342	10720	184	94	221	128	142
644	15740	6303	10935	176	87	205	148	163
645	15596	6393	11256	192	94	212	151	147
646	16080	6424	10841	163	87	225	143	155
647	15510	6386	10984	204	86	229	143	147
648	15748	6452	10858	160	102	252	152	158
649	15892	6563	10855	212	104	220	140	177
650	16156	6548	11042	190	100	209	147	149
651	16237	6709	11154	163	111	243	166	170
652	16455	6684	11878	218	108	228	144	185
653	16286	6792	11813	194	114	227	135	158
654	16443	6440	11657	179	106	232	168	149
655	16732	6579	11206	188	102	218	133	153
656	16420	6640	11280	191	96	242	148	178
657	17248	6672	11370	199	113	238	158	165
658	17006	6866	11143	170	100	276	155	161
659	17288	6859	11262	191	108	242	142	155
660	17517	6880	11333	197	102	213	168	147
661	17213	7206	11223	195	117	202	184	174
662	17272	7375	11501	212	87	246	148	151
663	17794	7358	11831	215	96	220	139	176
664	18323	7228	12397	202	115	250	157	157
665	17574	6299	12830	182	99	257	178	175
666	17830	6688	12560	211	101	257	167	180
667	17647	6600	12216	205	96	271	151	182
668	18162	6750	11858	186	108	268	153	175
669	18275	7045	11970	213	129	253	169	132
670	18414	8075	12078	211	123	264	169	153
671	18234	7610	12151	229	127	263	159	162
672	18510	7824	11887	223	125	270	175	170
673	18396	7555	12326	212	124	277	189	163
674	18228	7369	12313	198	112	274	189	175
675	18551	7087	12190	238	101	264	167	150
676	19217	7060	12344	238	117	293	172	165
677	18943	7159	12370	220	135	286	173	174
678	18913	6880	12224	247	126	293	192	171
679	18685	7198	12350	212	123	295	204	162
680	18855	8398	12478	238	114	288	222	162
681	19391	8040	12626	223	120	266	180	168
682	19350	7856	12484	207	138	280	200	166
683	19173	8246	12370	233	132	283	197	161
684	19457	7621	12643	220	107	275	207	184
685	19519	7140	12264	254	128	314	210	185
686	19864	7185	12558	250	114	314	203	194
687	19590	7572	12436	239	128	305	177	142
688	19864	8636	12519	230	143	326	193	163
689	19499	8486	12642	250	140	318	204	162
690	19580	8481	12724	232	113	355	211	154
691	20222	8275	12850	261	136	270	230	178
692	20492	7673	12795	311	129	338	226	169
693	20241	7252	12685	259	128	344	222	183
694	20279	7578	12607	245	145	337	231	163
695	20065	8211	12833	233	131	313	244	188
696	20730	8329	12634	223	128	336	231	183
697	20433	8138	12961	262	136	317	231	214
698	20048	8361	12875	250	164	337	231	180
699	20326	8423	12595	251	127	313	222	167
700	20375	8118	12884	270	151	311	216	170
701	20516	7640	12400	249	140	353	223	178
702	20843	7708	12853	229	148	350	225	149
703	21667	7499	12542	269	151	405	242	185
704	20830	7651	12693	265	164	355	234	182
705	20344	7677	12891	278	164	343	220	175
706	19874	7803	12788	262	151	335	241	181
707	20056	8185	12571	254	171	351	249	186
708	21412	8636	12617	288	157	363	248	169
709	21482	8279	12715	262	145	395	258	155
710	21171	8098	12918	276	145	334	249	196
711	21320	7874	12833	266	155	384	247	166
712	21449	7808	12897	271	170	373	221	213
713	20624	7952	12712	277	161	353	273	175
714	20528	8575	13023	316	187	396	269	169
715	20359	8239	13006	292	170	378	234	162
716	21666	8010	12570	269	155	361	270	177
717	21920	7993	12629	318	190	363	279	214
718	21625	7812	12625	282	133	367	290	184
719	21575	7847	12832	277	172	393	294	181
720	21307	8016	12946	305	164	386	286	185
721	20668	8079	13315	324	190	391	290	207
722	20697	8010	13390	318	157	380	311	187
723	21615	8302	13216	329	184	373	305	187
724	21529	8272	13292	313	166	414	304	169
725	21689	8063	12643	312	178	397	323	174
726	21197	8075	12590	317	182	419	293	195
727	20945	7849	12567	336	191	391	335	198
728	21532	8124	12194	318	177	413	344	212
729	21420	7779	12516	319	181	411	348	176
730	21298	7511	12781	318	161	416	320	189
731	21123	7460	13221	330	191	428	354	187
732	20964	7632	13604	327	191	413	321	206
733	21203	7738	13122	348	195	380	373	224
734	21781	7932	13042	362	215	404	350	160
735	21981	9204	12792	366	210	383	339	192
736	21490	8935	12813	354	188	433	336	187
737	21231	8564	12779	374	182	417	352	211
738	21638	8331	13062	377	200	415	362	207
739	21684	8132	13592	350	195	445	342	192
740	21084	7524	14529	390	179	412	341	172
741	21328	7542	14072	338	199	432	373	207
742	21462	7385	13461	373	208	387	380	207
743	21256	7479	13201	371	221	409	383	227
744	21898	8979	12971	375	200	439	370	189
745	21423	8409	13468	384	211	417	368	198
746	21451	8350	13623	409	199	453	400	202
747	21423	8397	13216	409	226	428	428	203
748	21202	7951	13267	413	234	422	379	199
749	20692	7825	13077	392	246	425	415	186
750	20880	7821	13488	394	208	439	395	194
751	21400	7792	13241	421	220	443	425	214
752	21734	7701	13278	415	196	400	440	195
753	21050	9063	13170	423	193	406	426	214
754	20957	8749	13066	441	276	396	422	229
755	20774	8443	12957	426	233	463	453	218
756	20355	8157	13129	406	256	461	473	215
757	21166	8240	14354	434	243	421	462	226
758	21618	8281	14826	412	230	448	441	213
759	21146	8276	14315	435	209	448	491	211
760	20871	8368	13404	407	229	478	475	193
761	20497	8048	13017	496	224	466	465	231
762	20500	7698	13150	484	256	516	465	211
763	20786	8352	13196	472	264	450	443	215
764	20591	8359	13210	496	245	464	455	194
765	20896	8383	13124	480	269	466	446	208
766	20314	7907	12862	418	261	498	439	212
767	20479	8036	12988	473	242	470	470	220
768	20384	8052	13606	487	268	471	483	207
769	20213	7392	13523	500	274	481	488	221
770	20147	7006	13591	456	241	499	483	202
771	20519	7293	12930	515	243	515	508	205
772	19776	7355	12749	477	243	459	499	205
773	20017	7307	12926	504	276	437	501	210
774	20206	7208	12701	518	269	472	488	239
775	19968	8397	12937	507	290	533	541	203
776	20322	8275	13746	546	254	507	515	229
777	19536	7720	14390	522	300	489	515	218
778	19124	7186	14287	515	262	499	511	212
779	19185	7144	13122	524	275	519	568	218
780	19330	6927	12902	567	288	521	572	212
781	19919	7045	12890	533	266	499	553	226
782	20152	7167	12830	537	281	495	572	198
783	19031	7242	13023	549	265	532	561	249
784	19395	7981	12770	563	280	527	554	208
785	18585	7673	12632	516	297	550	546	223
786	18625	7455	13068	525	278	543	609	207
787	18950	7245	13077	570	304	501	584	226
788	19790	7145	13140	604	304	585	590	221
789	18746	7208	12705	585	295	530	595	230
790	18178	7178	12503	565	259	556	592	228
791	18106	7149	12651	549	312	521	653	232
792	18234	6920	12526	586	283	526	621	237
793	18323	6569	12579	581	329	551	665	235
794	18841	6945	12345	586	319	559	680	213
795	18447	7254	12521	588	337	555	619	203
796	18411	6909	12620	667	351	499	658	229
797	18219	6770	12519	625	321	524	642	213
798	17801	6659	12584	614	302	565	669	225
799	17571	6923	12487	629	324	552	659	238
800	17565	6927	12284	619	299	564	647	243
801	17408	5827	12450	639	284	543	672	244
802	17546	5681	12552	665	302	559	697	212
803	17160	6506	12680	664	322	497	726	244
804	17051	6643	12377	674	376	536	703	219
805	17543	6494	12244	664	342	528	736	261
806	17093	6636	12011	658	360	562	693	214
807	16771	6530	11865	720	325	529	703	226
808	16790	6282	11955	701	348	545	705	228
809	16666	6340	11743	673	311	607	740	250
810	17225	6252	11784	761	352	578	742	250
811	16491	6221	12008	742	346	557	758	217
812	16315	6159	11570	744	369	566	736	205
813	15697	5957	11802	746	340	586	769	241
814	15795	5583	11450	744	385	585	731	255
815	16298	5671	11340	739	349	567	798	230
816	16101	5462	11387	774	344	564	828	227
817	15923	5589	11347	757	387	605	742	227
818	15478	6083	11337	803	372	617	844	247
819	15190	5883	11124	782	352	585	863	249
820	16163	5819	11105	779	374	601	869	243
821	16197	5825	11269	746	386	619	777	230
822	15717	5616	11100	843	386	590	864	266
823	14941	5701	11013	789	374	578	849	232
824	14646	5351	11018	799	377	602	850	242
825	14755	5562	10992	849	387	646	890	252
826	15186	5362	10732	810	393	616	874	255
827	14864	5341	10766	855	416	633	868	253
828	14916	4935	10735	875	395	635	867	215
829	14742	4735	10764	859	405	613	954	253
830	14384	4758	10491	828	410	619	909	269
831	14453	4821	10459	860	373	651	944	244
832	14589	4822	10395	877	395	607	924	222
833	14142	4957	10345	892	392	589	939	247
834	14220	5121	10395	906	393	616	971	252
835	14203	4998	10258	916	446	594	937	257
836	14204	4864	10238	910	426	610	1006	260
837	13568	4800	10071	879	408	602	989	225
838	13956	4678	10010	899	424	647	971	234
839	13504	4695	9759	964	446	611	1062	290
840	13272	4705	9769	943	420	687	987	253
841	13294	4504	9816	982	436	719	1017	274
842	13102	4469	9571	949	446	632	1062	244
843	13117	3865	9740	987	462	657	1024	253
844	13210	4066	9571	976	426	648	1085	256
845	13143	4246	9393	961	460	652	1081	265
846	12624	4128	9314	982	435	669	1033	262
847	12573	4221	9450	993	481	681	1085	305
848	12309	4218	9404	977	443	639	1102	224
849	12602	4144	9357	958	468	636	1124	278
850	12128	3980	9143	994	473	700	1098	284
851	12105	3744	8979	1089	456	659	1097	268
852	12175	3683	8851	996	457	676	1183	259
853	11876	3799	8799	1142	503	737	1150	291
854	11884	3705	8767	1084	482	677	1089	299
855	11643	3787	9017	1010	495	704	1163	287
856	11546	3788	8714	1083	488	729	1186	248
857	11101	3626	8618	1034	540	703	1147	234
858	10980	3582	8502	1122	520	701	1164	275
859	11558	3490	8411	1123	510	725	1158	268
860	11450	3589	8422	1130	513	717	1207	271
861	11134	3543	8561	1128	472	713	1266	259
862	10587	3425	8474	1130	485	719	1297	260
863	10541	3354	8309	1134	489	749	1190	267
864	10666	3485	8095	1145	508	732	1283	272
865	10476	3334	8251	1119	546	682	1285	268
866	10654	3273	8154	1217	545	720	1250	256
867	10615	3108	7887	1130	586	691	1316	251
868	10380	3122	7974	1246	572	753	1322	280
869	10070	3029	7941	1188	514	716	1363	278
870	10140	3020	7708	1195	509	740	1284	313
871	9732	3058	7749	1274	478	684	1343	283
872	9694	2958	7683	1235	519	770	1359	298
873	9581	3114	7525	1160	500	768	1330	283
874	9461	2989	7446	1335	550	755	1370	280
875	9694	2876	7435	1353	547	732	1393	253
876	9396	2899	7228	1325	575	797	1347	273
877	9087	2814	7251	1290	573	788	1384	279
878	9074	2755	7278	1263	559	793	1397	278
879	8897	2697	7098	1321	557	784	1490	272
880	8822	2524	7198	1351	544	808	1333	262
881	8957	2505	7028	1333	547	764	1418	300
882	8966	2465	6857	1363	513	822	1468	291
883	8742	2483	6750	1365	566	767	1410	294
884	8490	2470	6694	1401	596	765	1413	252
885	8430	2450	6647	1457	591	765	1437	267
886	8421	2490	6550	1442	633	804	1469	279
887	8355	2448	6488	1390	616	820	1490	299
888	8453	2375	6526	1440	597	836	1411	277
889	8064	2394	6325	1398	601	845	1542	282
890	8110	2323	6367	1424	514	806	1507	294
891	8024	2309	6196	1411	592	849	1480	292
892	7774	2320	6144	1467	559	851	1548	311
893	7550	2274	6048	1442	618	819	1496	311
894	7515	2251	5960	1416	632	831	1584	255
895	7345	2104	6010	1506	616	843	1551	304
896	7504	2289	5896	1502	564	778	1625	278
897	7584	2075	5738	1533	548	873	1651	291
898	7213	2159	5639	1491	567	890	1614	341
899	6930	1991	5672	1525	573	850	1609	293
900	6916	1951	5557	1546	578	880	1626	298
901	6880	1911	5475	1577	622	886	1533	286
902	6780	1910	5489	1609	633	904	1597	308
903	6703	1904	5402	1548	663	858	1668	311
904	6729	1912	5210	1525	631	824	1576	287
905	6705	1873	5268	1565	633	870	1657	279
906	6384	1962	5083	1538	655	909	1740	293
907	6214	1835	5207	1629	674	910	1716	292
908	6200	1826	4998	1673	658	872	1696	306
909	6143	1782	5003	1610	653	898	1695	325
910	6259	1690	4930	1586	700	892	1727	282
911	5976	1727	4932	1665	674	904	1726	334
912	6103	1758	4747	1685	686	946	1715	276
913	5852	1730	4866	1628	659	941	1728	276
914	5665	1551	4664	1674	678	937	1761	362
915	5744	1635	4620	1700	698	942	1673	333
916	5564	1527	4551	1683	724	961	1796	322
917	5493	1553	4434	1801	716	899	1747	333
918	5323	1602	4371	1760	731	1005	1766	328
919	5348	1570	4360	1710	688	1007	1711	302
920	5354	1499	4464	1766	754	938	1787	286
921	5292	1509	4393	1775	707	893	1750	299
922	5086	1452	4187	1755	648	1010	1860	301
923	5004	1445	4192	1833	732	1025	1874	304
924	5028	1465	3923	1728	758	995	1881	317
925	4900	1456	3973	1806	781	1040	1943	306
926	4988	1449	3998	1858	723	944	1827	304
927	3583	1345	3898	1760	704	1025	1840	317
928	4538	1333	3813	1705	779	1042	1874	344
929	4354	1403	3791	1865	726	1041	1896	309
930	4153	1325	3710	1836	762	1027	1853	336
931	4276	1331	3778	1825	755	1063	1895	310
932	4211	1324	3650	1864	710	1068	1827	284
933	4287	1323	3660	1851	749	1020	1860	317
934	4069	1220	3632	1934	746	1027	1892	317
935	4034	1263	3573	1849	691	1060	1923	340
936	3994	1199	3450	1895	725	1050	1941	350
937	3830	1223	3567	1896	757	1022	1901	291
938	3794	1259	3421	1902	800	1028	1879	305
939	3723	1228	3333	1913	738	1072	1925	326
940	3589	1156	3340	1877	689	1081	1934	302
941	3726	1169	3250	1932	711	1080	1986	331
942	3632	1120	3115	1891	772	1083	1902	308
943	3475	1131	3204	1997	795	1065	1904	339
944	3508	1149	3224	2030	753	1073	1978	289
945	3462	1117	3115	1984	786	1090	1976	303
946	3413	1024	3097	2059	730	1097	1944	309
947	3258	1100	3074	2035	758	1089	1958	310
948	3281	1071	2995	2001	814	1150	1958	300
949	3296	1039	2969	2051	766	1170	1956	313
950	3153	1025	2896	2034	807	1157	1998	289
951	3130	996	2971	1968	732	1168	1963	298
952	2997	989	2885	1982	805	1158	2010	297
953	3046	987	2855	2037	763	1189	2009	325
954	3175	927	2767	2065	749	1214	2067	310
955	2936	991	2763	2092	745	1129	2131	346
956	2860	977	2703	2114	805	1223	2051	349
957	2729	925	2738	1977	804	1130	2025	310
958	2757	971	2578	2135	794	1193	2079	305
959	2881	926	2527	2193	856	1219	2023	336
960	2678	889	2632	1969	825	1165	2143	291
961	2650	914	2513	2171	778	1189	2086	328
962	2622	878	2566	2123	797	1154	2077	354
963	2574	883	2445	2211	815	1158	2044	377
964	2528	833	2495	2126	772	1250	2045	335
965	2479	842	2298	2116	839	1268	2098	328
966	2414	883	2340	2217	862	1149	2040	323
967	2452	858	2351	2221	842	1259	2147	360
968	2337	815	2315	2211	826	1249	2144	332
969	2419	859	2314	2216	933	1277	2137	362
970	2275	862	2219	2236	898	1277	2146	370
971	2338	780	2269	2158	927	1247	2167	369
972	2270	802	2278	2184	885	1206	2086	364
973	2121	754	2227	2193	874	1231	2105	371
974	2205	788	2110	2258	873	1285	2159	378
975	2203	794	2207	2166	906	1306	2188	396
976	2076	750	2173	2308	904	1261	2142	372
977	2073	729	2160	2304	871	1268	2190	385
978	2098	720	2031	2147	924	1207	2128	375
979	1987	710	1993	2259	932	1328	2130	370
980	2019	797	2014	2205	883	1263	2190	441
981	1984	728	2089	2249	860	1265	2177	376
982	1901	684	2017	2347	883	1271	2165	395
983	1967	731	1974	2309	870	1294	2174	428
984	1880	749	1896	2336	952	1328	2132	382
985	1883	698	1919	2282	952	1317	2194	426
986	1853	667	1874	2259	953	1328	2146	463
987	1842	686	1822	2319	938	1260	2122	383
988	1748	680	1875	2439	962	1358	2175	412
989	1778	659	1869	2349	955	1319	2220	414
990	1672	661	1810	2322	910	1360	2198	418
991	1688	676	1779	2412	876	1397	2286	409
992	1725	624	1773	2380	937	1300	2159	391
993	1667	716	1839	2355	925	1287	2139	393
994	1700	650	1734	2391	965	1411	2146	386
995	1599	670	1755	2370	989	1411	2273	397
996	1541	677	1733	2417	1005	1338	2192	374
997	1581	653	1708	2492	994	1375	2225	432
998	1597	684	1662	2443	951	1383	2160	404
999	1588	608	1656	2398	1033	1364	2261	375
1000	1429	657	1683	2373	943	1338	2228	409
1001	1475	636	1590	2415	969	1357	2208	429
1002	1423	625	1638	2415	967	1398	2235	405
1003	1488	644	1616	2470	973	1437	2243	387
1004	1453	602	1604	2416	972	1398	2228	381
1005	1426	609	1565	2522	1006	1406	2246	386
1006	1403	618	1556	2430	975	1470	2171	358
1007	1317	616	1513	2425	1004	1438	2194	404
1008	1375	606	1524	2405	1031	1418	2296	393
1009	1323	610	1485	2506	1003	1457	2288	432
1010	1250	590	1446	2467	934	1455	2274	366
1011	1228	562	1499	2557	968	1472	2308	402
1012	1247	569	1484	2439	1010	1467	2406	371
1013	1315	559	1492	2521	1024	1405	2405	383
1014	1262	508	1385	2442	952	1425	2442	390
1015	1222	574	1364	2417	966	1422	2458	405
1016	1189	555	1413	2552	1014	1451	2364	390
1017	1223	523	1350	2631	1006	1460	2418	377
1018	1185	520	1366	2540	932	1535	2251	419
1019	1160	505	1447	2500	1031	1436	2220	410
1020	1128	535	1357	2623	966	1436	2300	382
1021	1150	508	1455	2484	963	1467	2362	397
1022	1152	540	1408	2607	984	1451	2306	405
1023	1112	524	1330	2558	985	1382	2278	398
1024	1087	541	1300	2595	1018	1476	2319	381
1025	1065	533	1378	2554	1027	1471	2290	367
1026	1059	551	1376	2591	981	1519	2262	407
1027	967	523	1360	2514	1018	1439	2338	392
1028	1101	499	1298	2506	1017	1524	2391	398
1029	1000	476	1310	2579	1014	1482	2267	404
1030	1099	482	1264	2606	953	1480	2374	390
1031	1039	499	1302	2533	995	1479	2322	370
1032	1061	487	1271	2616	1027	1455	2345	371
1033	988	517	1232	2579	977	1469	2311	373
1034	941	495	1231	2621	992	1537	2306	396
1035	960	508	1207	2575	986	1496	2308	363
1036	950	516	1201	2614	993	1490	2447	388
1037	990	491	1223	2634	1015	1550	2280	380
1038	990	496	1200	2594	972	1487	2235	401
1039	974	468	1152	2652	1009	1485	2307	383
1040	942	425	1119	2636	1006	1481	2199	411
1041	866	462	1181	2626	1022	1495	2343	374
1042	908	455	1126	2568	1052	1456	2316	383
1043	912	494	1129	2703	1043	1489	2350	365
1044	878	489	1158	2706	990	1461	2267	408
1045	869	466	1136	2680	995	1501	2290	387
1046	901	414	1149	2646	1036	1598	2245	417
1047	877	441	1132	2658	1024	1503	2348	408
1048	897	482	1112	2604	1041	1544	2336	400
1049	802	468	1075	2651	1020	1499	2328	407
1050	829	458	1025	2675	1016	1512	2319	382
1051	858	475	1073	2604	1027	1630	2212	381
1052	795	446	1109	2673	1020	1503	2189	425
1053	783	426	1104	2662	948	1526	2283	408
1054	786	412	1149	2686	1077	1532	2280	401
1055	785	429	1095	2635	968	1502	2271	354
1056	758	419	1088	2714	998	1574	2228	398
1057	819	427	1097	2598	1013	1564	2231	401
1058	792	388	966	2667	1056	1557	2374	397
1059	773	443	1056	2629	1081	1539	2399	428
1060	690	416	1058	2615	1061	1489	2274	382
1061	707	408	1044	2697	1059	1521	2271	407
1062	767	475	1030	2683	1007	1612	2417	389
1063	732	449	1041	2661	1079	1588	2302	419
1064	728	405	1055	2707	1018	1583	2253	381
1065	777	407	974	2738	1050	1612	2309	419
1066	724	399	1067	2734	1092	1558	2357	364
1067	705	401	985	2705	997	1599	2298	412
1068	662	420	988	2775	975	1628	2329	432
1069	654	416	960	2749	999	1637	2425	381
1070	740	394	997	2679	1053	1647	2402	420
1071	680	422	980	2683	1044	1666	2399	409
1072	648	465	972	2713	1058	1689	2272	398
1073	645	441	971	2673	1068	1674	2248	401
1074	655	388	1054	2697	1005	1648	2243	413
1075	651	411	944	2702	1049	1711	2261	407
1076	672	413	983	2721	1027	1675	2176	404
1077	677	387	975	2661	1034	1667	2147	403
1078	719	420	935	2745	1057	1689	2282	415
1079	653	417	932	2672	1016	1693	2396	391
1080	644	394	922	2738	1071	1645	2400	416
1081	604	380	952	2683	1064	1693	2455	384
1082	640	405	929	2858	1012	1708	2307	395
1083	600	395	952	2753	1053	1693	2167	382
1084	657	410	927	2659	1065	1671	2355	415
1085	662	443	994	2628	1075	1754	2215	411
1086	618	425	915	2737	1075	1738	2241	415
1087	557	390	880	2725	1053	1675	2288	381
1088	616	398	920	2750	1067	1715	2291	410
1089	604	389	860	2706	1050	1688	2457	421
1090	583	393	866	2758	1046	1702	2291	398
1091	564	393	913	2703	1058	1766	2200	438
1092	611	398	874	2783	1053	1615	2151	455
1093	615	387	949	2769	1040	1729	2282	418
1094	601	393	869	2793	1019	1712	2330	372
1095	593	414	919	2733	1006	1778	2341	396
1096	589	399	920	2804	1019	1686	2382	433
1097	614	394	870	2792	1038	1696	2311	421
1098	600	387	892	2786	1053	1696	2349	414
1099	613	402	864	2863	978	1695	2363	418
1100	511	373	867	2733	1017	1675	2333	417
1101	617	357	843	2756	957	1710	2216	413
1102	577	384	839	2754	1051	1677	2202	403
1103	549	384	860	2806	1061	1727	2270	428
1104	543	377	854	2849	974	1588	2264	421
1105	539	396	850	2837	1020	1628	2210	455
1106	521	379	866	2755	1012	1684	2255	432
1107	518	377	898	2790	1057	1700	2348	446
1108	520	427	805	2785	1067	1725	2397	434
1109	553	399	822	2758	1110	1699	2289	425
1110	524	391	844	2790	1016	1671	2442	427
1111	536	397	810	2851	1035	1747	2255	447
1112	558	402	885	2826	1042	1632	2203	454
1113	554	386	853	2813	1063	1707	2210	429
1114	530	348	848	2775	1033	1669	2067	404
1115	513	404	794	2684	1068	1599	2167	428
1116	502	370	832	2713	1061	1666	2283	435
1117	505	378	799	2834	1006	1618	2232	447
1118	528	395	839	2812	1072	1690	2249	469
1119	551	398	803	2687	1045	1688	2306	446
1120	549	368	794	2818	996	1655	2339	457
1121	515	385	857	2832	1030	1588	2236	510
1122	519	365	863	2829	1099	1603	2191	420
1123	545	424	825	2766	1050	1566	2071	444
1124	514	398	788	2765	1072	1574	2192	447
1125	512	366	854	2819	968	1549	2146	430
1126	544	381	848	2673	1082	1519	2261	445
1127	491	421	806	2781	1063	1623	2171	461
1128	524	440	796	2821	1071	1663	2301	492
1129	504	405	808	2849	1071	1535	2152	418
1130	508	420	778	2871	1060	1599	2094	427
1131	502	391	838	2886	1024	1610	2180	428
1132	482	358	771	2827	1043	1629	2194	460
1133	550	411	847	2737	1018	1562	2126	480
1134	465	371	790	2739	1047	1549	2164	435
1135	489	380	789	2832	1079	1516	2130	466
1136	488	383	845	2773	1040	1474	2051	439
1137	491	399	811	2801	1065	1565	2082	439
1138	475	367	815	2765	1046	1546	2181	453
1139	491	375	791	2779	1023	1461	2260	480
1140	469	404	796	2758	1039	1460	2213	453
1141	456	371	815	2785	1032	1474	2095	462
1142	466	382	835	2790	1024	1560	2142	454
1143	498	440	807	2755	1034	1514	2250	493
1144	444	401	788	2837	1048	1453	2080	463
1145	472	398	814	2844	1023	1479	2107	486
1146	466	354	814	2816	1073	1502	2177	451
1147	453	371	790	2750	1028	1523	2037	475
1148	462	377	772	2750	1010	1464	2114	411
1149	487	363	739	2713	1042	1472	2221	447
1150	494	376	762	2853	1045	1492	2157	478
1151	467	390	817	2796	1079	1516	2004	438
1152	481	372	775	2782	1040	1448	2085	482
1153	483	368	808	2814	1012	1431	2153	466
1154	477	414	743	2723	997	1413	2089	418
1155	483	376	764	2803	1037	1447	2093	424
1156	443	367	750	2759	1041	1391	2094	454
1157	456	358	778	2773	1050	1397	2124	466
1158	460	385	830	2693	1019	1338	2161	509
1159	484	378	846	2748	1037	1419	2134	485
1160	480	416	838	2716	1058	1334	2068	449
1161	457	385	805	2740	1018	1357	2154	465
1162	456	390	776	2715	968	1368	1985	508
1163	464	357	753	2727	1021	1431	1980	454
1164	462	397	749	2638	1048	1345	2000	506
1165	462	379	813	2649	1056	1332	1966	474
1166	447	417	815	2743	1025	1347	2023	449
1167	451	363	822	2848	1042	1304	1968	397
1168	449	398	757	2673	1014	1306	2113	475
1169	424	375	783	2728	1076	1334	2026	441
1170	431	370	778	2662	1046	1315	2219	493
1171	461	373	784	2735	1000	1351	1979	451
1172	452	371	648	2671	1050	1290	2046	470
1173	431	373	681	2711	1031	1337	2075	467
1174	421	342	689	2712	964	1234	2064	462
1175	486	411	683	2687	1048	1270	2008	457
1176	462	434	669	2683	1059	1285	2034	478
1177	447	375	668	2703	1065	1272	2041	475
1178	432	367	694	2673	1022	1239	2002	420
1179	412	369	701	2674	1065	1278	1933	424
1180	498	398	692	2744	1035	1250	1937	478
1181	437	383	744	2770	1025	1224	1974	453
1182	422	364	717	2700	1114	1232	2042	448
1183	470	366	684	2724	1036	1190	2005	452
1184	449	371	711	2728	1048	1227	2041	423
1185	428	386	695	2701	946	1189	1989	458
1186	425	370	730	2666	993	1124	1910	419
1187	433	414	728	2688	1027	1183	2076	411
1188	443	401	723	2687	999	1157	1938	456
1189	459	347	752	2605	1013	1107	1922	440
1190	448	363	770	2621	1056	1164	1970	482
1191	421	357	744	2662	1011	1184	1949	457
1192	445	382	766	2599	999	1187	2003	463
1193	430	422	816	2719	1038	1193	1974	521
1194	438	353	780	2635	990	1175	1909	500
1195	432	357	769	2681	983	1095	1950	498
1196	462	369	726	2662	975	1126	1970	476
1197	448	389	759	2683	1057	1096	1889	502
1198	449	351	811	2614	956	1100	1963	528
1199	461	367	815	2665	991	1113	1873	514
1200	482	376	784	2590	1039	1134	1939	480

## Sheet: Fig 5E
time (min)	WT cells harboring the multicopy 3×SRE2::luc (R2.2) reporter (TER 8 μg/ml)	Δgsk3 cells harboring the multicopy 3×SRE2::luc (R2.2) reporter (TER 8 μg/ml)	Δgsk31 cells harboring the multicopy 3×SRE2::luc (R2.2) reporter (TER 8 μg/ml)	Δssp2 cells harboring the multicopy 3×SRE2::luc (R2.2) reporter (TER 8 μg/ml)	Δgsk3Δgsk31 cells harboring the multicopy 3×SRE2::luc (R2.2) reporter (TER 8 μg/ml)	Δssp2Δgsk3 cells harboring the multicopy 3×SRE2::luc (R2.2) reporter (TER 8 μg/ml)	Δssp2Δgsk31 cells harboring the multicopy 3×SRE2::luc (R2.2) reporter (TER 8 μg/ml)	Δssp2Δgsk3Δgsk31 cells harboring the multicopy 3×SRE2::luc (R2.2) reporter (TER 8 μg/ml)
480	1859	1391	1543	63	45	47	56	58
481	1933	1357	1544	46	59	39	60	55
482	2104	1411	1494	50	44	45	55	59
483	2004	1400	1543	47	46	38	72	67
484	2035	1432	1509	73	46	24	64	65
485	2001	1508	1611	61	46	45	62	64
486	2164	1512	1627	64	39	31	63	64
487	2123	1491	1637	60	45	36	64	72
488	2305	1542	1590	57	51	34	80	66
489	2224	1525	1617	51	38	32	63	68
490	2436	1581	1668	73	57	33	68	79
491	2422	1556	1696	81	58	35	79	74
492	2326	1617	1794	59	41	42	67	66
493	2576	1658	1734	59	52	43	70	91
494	2396	1613	1799	65	40	42	65	72
495	2624	1621	1780	71	43	33	73	67
496	2525	1691	1796	69	45	51	63	85
497	2671	1733	1897	76	39	33	78	57
498	2730	1806	1909	55	40	41	75	68
499	2831	1768	1899	67	59	30	76	66
500	2936	1811	1835	68	48	45	71	80
501	2875	1781	2000	68	34	40	75	64
502	3041	1793	2024	76	43	47	74	92
503	2883	1838	2040	80	51	26	91	68
504	3177	1856	2137	75	47	39	79	78
505	2925	1916	2034	60	45	41	79	76
506	3218	1826	2127	88	37	38	82	84
507	3267	1891	2155	73	50	40	80	62
508	3294	1994	2145	75	70	32	74	67
509	3483	1952	2226	79	61	44	80	69
510	3465	2034	2254	69	39	49	80	69
511	3727	2000	2318	76	48	23	93	68
512	3518	2050	2310	82	56	46	92	82
513	3801	2048	2466	82	51	43	86	73
514	3527	2063	2321	69	46	39	79	72
515	3971	2189	2439	95	54	35	101	60
516	4030	2213	2505	75	60	47	77	75
517	3936	2116	2495	100	65	55	98	67
518	4157	2221	2609	81	44	48	89	57
519	3979	2283	2625	76	57	37	88	79
520	4337	2182	2693	75	55	44	96	80
521	4244	2293	2714	78	52	46	91	93
522	4265	2341	2669	88	50	51	82	94
523	4491	2265	2690	99	54	46	88	70
524	4507	2328	2721	81	56	38	92	78
525	4698	2421	2975	84	48	44	99	75
526	4519	2543	2856	80	49	44	101	83
527	4862	2555	2909	90	62	50	117	85
528	5054	2381	3008	98	58	43	101	71
529	4944	2508	3158	79	55	40	117	82
530	5298	2712	3106	91	57	32	96	81
531	5210	2592	3127	99	56	40	97	85
532	5620	2706	3210	98	50	51	94	89
533	5514	2704	3212	77	59	45	93	86
534	5573	2735	3270	84	44	37	107	85
535	5852	2722	3484	98	48	51	99	67
536	5788	2872	3482	89	52	53	100	69
537	6253	2903	3572	96	47	49	107	94
538	5998	2929	3638	95	44	58	123	90
539	6132	2848	3664	98	51	46	80	87
540	6488	2944	3856	81	55	53	86	89
541	6359	3115	3817	87	48	49	107	83
542	6622	2899	3991	98	57	35	103	70
543	6691	3084	3968	105	72	49	99	85
544	6691	3188	4216	91	51	48	93	71
545	7144	3347	4146	90	65	47	85	78
546	6967	3211	4125	105	63	58	99	65
547	7395	3242	4336	111	56	52	119	62
548	7418	3363	4361	94	61	51	105	63
549	7469	3574	4423	107	62	44	107	65
550	8067	3273	4567	100	46	61	95	69
551	7789	3513	4591	105	75	55	109	63
552	7947	3406	4778	101	62	39	101	97
553	8468	3494	4944	112	54	69	110	72
554	7975	3598	4813	103	63	46	100	64
555	8737	3664	4955	109	65	56	116	87
556	8912	3752	5069	110	56	59	111	75
557	8479	3907	5269	106	58	53	110	59
558	9494	3726	5308	130	55	63	120	76
559	9025	4117	5319	119	67	61	127	70
560	9208	3988	5554	108	66	62	108	67
561	10041	4361	5520	120	66	52	124	83
562	9505	4129	5560	114	46	50	91	72
563	10149	4460	5848	107	64	48	105	69
564	10159	4215	5926	102	80	51	108	78
565	9954	4593	5934	128	60	54	119	63
566	10755	4383	5949	111	59	53	132	81
567	10443	4472	6277	113	65	57	119	83
568	11237	4631	6349	126	75	50	124	71
569	11697	4661	6453	111	65	54	112	73
570	11046	4759	6552	113	70	71	113	83
571	12032	4627	6700	136	73	60	138	67
572	12306	4866	6907	131	83	62	134	83
573	11543	4737	6923	117	67	71	133	72
574	12872	5129	7099	130	70	59	146	61
575	12511	5110	7255	117	60	63	136	82
576	12691	5121	7238	129	73	57	135	63
577	13727	5376	7541	115	80	67	126	76
578	12893	5256	7618	114	74	57	157	69
579	13440	5569	7637	159	75	70	141	75
580	14355	5535	7907	110	81	59	114	88
581	13514	5497	8065	121	71	77	139	86
582	14153	5902	8143	151	76	51	139	65
583	15096	6015	8299	125	69	66	132	58
584	14101	6317	8584	144	74	70	134	73
585	15136	6069	8592	115	76	95	137	63
586	15792	6131	8867	133	70	97	144	80
587	14700	6713	9052	145	75	86	161	92
588	15681	6249	9354	139	76	93	143	85
589	16919	6476	9301	151	61	79	138	65
590	15750	7199	9383	136	76	65	145	86
591	16663	6912	9634	134	87	104	135	77
592	17817	6645	9832	161	97	79	174	69
593	16364	7082	9870	150	94	93	157	81
594	17398	7420	10288	145	80	88	156	73
595	18741	7272	10244	150	78	82	121	71
596	17512	7156	10491	158	68	105	123	73
597	18309	7504	10831	139	86	97	139	71
598	19649	7853	11072	167	68	102	148	66
599	18416	7550	11222	154	84	96	139	67
600	19350	7827	11198	146	72	103	150	87
601	20729	7963	11521	142	87	112	142	81
602	19297	8082	11802	134	90	97	130	86
603	20492	7751	11804	141	81	95	163	75
604	21671	8277	12142	150	85	111	145	82
605	20124	8570	12586	152	100	106	153	66
606	20958	8475	12584	155	85	83	159	80
607	22815	8230	12565	158	82	89	181	76
608	21049	8842	13005	162	81	103	191	87
609	22197	9330	13134	147	79	94	161	72
610	23915	8985	13491	164	79	89	152	84
611	22193	8914	13836	176	94	102	161	71
612	23182	9190	13958	158	85	103	181	62
613	24885	9723	14419	170	72	124	178	83
614	23070	9723	14574	162	89	114	163	64
615	24349	9413	14413	181	90	122	166	64
616	25777	9562	14951	157	88	113	168	81
617	24255	10028	15392	168	86	114	190	86
618	25446	10420	15630	169	110	112	190	66
619	27057	10021	15623	167	100	115	172	76
620	25152	10181	15999	157	88	96	158	70
621	26583	10528	16179	144	72	124	153	63
622	27950	10950	16254	170	88	112	171	69
623	26482	11042	16842	189	94	103	170	90
624	27926	10930	16870	189	96	116	175	66
625	29675	10781	17181	204	86	110	166	101
626	27583	11407	17415	172	77	109	175	84
627	28742	11929	17828	179	82	93	180	64
628	30997	11737	18043	176	88	98	168	76
629	29091	11831	18488	179	78	94	185	86
630	30164	11752	18733	197	115	112	173	74
631	32348	12261	19063	183	105	109	199	70
632	30133	12741	19435	191	123	112	189	75
633	31339	12670	19632	173	103	102	193	71
634	33407	12713	19781	194	105	107	176	60
635	30850	12504	20308	181	121	96	175	79
636	32465	13336	20843	207	104	112	199	71
637	34351	13394	20629	212	95	119	181	67
638	32598	13457	21150	184	126	106	209	79
639	33944	13286	21624	239	97	138	205	79
640	35683	13714	21667	217	104	114	192	86
641	33855	14383	21892	188	90	126	189	66
642	34843	14317	22338	181	100	130	176	88
643	37480	14742	22720	220	105	132	214	76
644	34824	14333	22875	198	116	144	223	94
645	36253	14633	23542	214	119	128	208	78
646	38784	15052	23445	190	95	139	198	78
647	36664	15393	23992	242	110	122	190	76
648	37531	15232	24211	204	126	133	210	86
649	40449	15244	24673	222	107	121	211	78
650	37910	16082	24975	202	107	140	213	75
651	39002	16356	25371	204	125	123	211	89
652	41207	16606	25246	234	121	119	227	77
653	39329	16452	26253	192	124	105	208	74
654	41070	17184	26229	228	110	141	186	85
655	42238	17216	26740	216	117	132	219	72
656	39792	17361	27019	228	107	141	248	70
657	42254	17294	26958	217	122	138	234	77
658	43873	17805	27747	234	146	131	246	89
659	41383	18429	27894	242	122	149	229	63
660	43403	18680	28059	237	130	109	227	84
661	44921	18338	28494	219	114	120	233	70
662	42939	18489	28554	256	118	136	216	104
663	44800	19068	29311	226	143	141	251	72
664	46992	19593	29879	245	146	148	244	91
665	43933	19856	29569	240	115	170	233	93
666	46061	19611	30227	248	131	166	241	91
667	48565	20185	30545	268	145	133	211	73
668	45541	20785	31194	223	132	154	224	89
669	46990	20722	31420	263	129	149	247	96
670	49566	21001	31181	254	126	139	240	86
671	46863	21069	31757	265	133	129	257	69
672	49169	21631	32071	263	148	170	219	76
673	50404	22146	32516	283	133	135	252	77
674	48312	22047	33160	253	136	170	228	79
675	51313	21912	33179	276	149	134	239	82
676	51995	22367	33951	249	142	136	246	99
677	49243	23255	33996	266	141	169	264	86
678	52751	23269	34279	240	157	140	236	86
679	52624	23077	34975	259	130	153	246	88
680	50406	23483	34805	257	151	172	231	92
681	53947	24349	34969	257	168	171	231	85
682	53885	24751	35355	327	166	168	239	85
683	51977	24402	35613	273	166	164	268	81
684	55526	24320	35747	318	130	140	240	91
685	55059	24915	36262	268	150	160	298	64
686	53159	26043	36443	295	131	174	269	93
687	55877	25608	36845	289	142	163	271	80
688	56557	25262	37413	285	135	173	245	75
689	54055	26357	37832	291	144	190	272	88
690	57182	27234	37393	273	179	146	296	91
691	57460	26827	38525	281	163	178	256	95
692	55657	26396	38137	287	153	180	281	79
693	58080	26965	38460	332	175	169	277	86
694	58004	28311	38686	312	156	175	258	66
695	57229	27839	39383	276	151	190	268	87
696	58914	27639	39395	271	156	189	292	87
697	58620	28025	39811	299	168	194	291	68
698	58216	29434	39645	311	171	192	271	93
699	60113	28924	39895	336	170	185	303	70
700	58545	28681	40603	336	178	187	281	83
701	58887	29381	40397	331	170	179	298	75
702	60560	29818	40819	308	166	253	289	85
703	58973	29747	40784	336	167	227	293	75
704	60356	29674	41252	334	185	215	265	82
705	60814	30193	41376	325	191	189	293	86
706	60413	31055	41181	325	170	227	304	66
707	61469	30205	41696	372	181	225	285	81
708	62245	30064	41748	292	174	203	283	77
709	61899	31154	42282	364	189	207	307	87
710	62031	32066	42492	363	173	218	299	87
711	62510	31308	42622	370	180	211	279	76
712	62064	30706	42623	354	201	265	288	75
713	63034	32090	42520	373	195	226	311	84
714	63081	32748	43246	362	220	217	327	76
715	62906	31898	43075	391	231	211	310	80
716	63468	31759	42899	388	202	243	343	77
717	62780	32728	43538	355	214	235	348	67
718	64118	33329	43403	366	199	215	349	86
719	63385	33379	43465	334	226	241	299	97
720	62948	32465	43746	431	203	234	331	74
721	63805	33006	43743	394	208	256	345	85
722	63867	34045	44104	380	217	265	370	60
723	64174	33756	43741	392	227	237	337	69
724	64482	33146	44221	432	226	246	339	81
725	64275	33479	43963	415	205	270	332	74
726	64436	33696	44017	400	212	263	366	69
727	64661	33721	44181	394	244	247	351	96
728	64631	33660	44211	412	234	275	369	73
729	64684	34056	44206	394	204	251	337	82
730	64560	34332	44329	435	237	260	371	78
731	65067	34174	44605	455	206	263	359	103
732	65543	33574	44222	427	218	261	362	86
733	65137	33993	44329	441	211	284	361	75
734	65259	34416	44507	490	232	282	391	74
735	65041	34479	44440	428	257	256	383	84
736	64790	34260	44512	448	232	255	426	65
737	64841	34422	44344	438	243	271	411	74
738	64525	35046	44322	475	242	288	375	80
739	64717	34585	43862	491	258	294	428	86
740	65109	33651	43330	485	247	289	380	86
741	64570	34292	43118	454	255	309	393	94
742	63829	35310	42945	490	240	273	382	75
743	64181	34191	42760	501	268	299	348	74
744	64170	33593	42628	486	262	305	409	82
745	64229	33870	42374	450	257	265	430	71
746	64299	34803	42428	473	276	319	403	86
747	64277	33900	41905	501	261	308	417	84
748	63786	33334	42340	506	256	302	426	91
749	63447	33643	41496	518	260	339	433	76
750	63238	34042	41414	490	227	322	427	74
751	62851	33744	41571	535	249	318	445	74
752	62881	33177	41374	513	253	331	462	90
753	63015	33031	41050	530	270	315	442	95
754	62637	33373	40897	529	283	319	439	76
755	62474	32666	40928	515	272	364	424	92
756	61836	32176	40917	547	243	346	433	86
757	62353	33008	40856	573	249	364	426	94
758	61908	33104	40482	521	266	357	487	79
759	61546	32501	40722	583	277	343	447	92
760	61062	31296	40167	535	294	368	469	73
761	61124	31962	40109	519	277	369	480	100
762	60816	32336	39950	532	268	347	480	66
763	60202	31284	40018	614	277	344	458	91
764	59459	30363	39293	589	306	404	501	75
765	59238	31016	39132	576	285	355	485	74
766	58893	31680	38812	550	326	324	509	82
767	58884	30181	38874	578	312	379	484	71
768	58706	29245	38529	539	304	433	513	74
769	58517	30612	38508	568	324	414	511	90
770	57985	30195	38317	571	284	397	539	81
771	57588	28733	37963	543	306	411	490	80
772	57041	28373	37794	601	320	401	499	63
773	56699	29501	37842	615	290	387	511	63
774	56363	28425	37043	639	324	425	511	84
775	55870	27029	37203	608	339	413	534	82
776	55516	27306	37132	604	339	437	558	67
777	54787	28133	36380	639	333	405	511	86
778	54559	27166	36602	587	325	408	542	66
779	54130	25875	36340	595	306	439	542	83
780	53914	26455	35917	649	363	437	517	78
781	53634	26583	35766	652	342	469	514	72
782	52675	25238	35531	618	359	419	550	75
783	52213	24880	35142	679	328	457	557	99
784	51659	25932	34697	627	383	447	547	78
785	51351	24964	34798	677	361	468	561	78
786	50776	23549	34418	677	356	456	594	85
787	50220	24085	33975	669	386	445	586	71
788	49348	24061	33971	666	346	492	578	82
789	49146	23162	33602	655	360	463	624	73
790	48408	22425	33089	746	386	444	588	83
791	48500	23071	32937	754	351	523	596	89
792	47893	22653	32716	698	388	520	607	82
793	47046	22040	32310	671	363	568	613	85
794	46665	21783	31945	794	377	498	628	85
795	46208	21733	31754	816	362	540	632	77
796	45511	21177	31407	741	406	492	620	75
797	45407	20700	31087	737	394	517	647	82
798	44606	20858	31021	755	413	568	704	89
799	44225	20564	30519	831	385	543	632	84
800	43454	20084	30375	761	381	517	672	80
801	42992	19948	30057	812	414	582	673	107
802	42476	19900	29580	760	406	558	708	93
803	41999	19494	29402	864	383	573	696	83
804	40951	19194	28852	826	368	559	694	77
805	40821	18902	28876	842	431	545	700	79
806	40182	18423	28114	896	450	603	688	86
807	39836	18185	27744	889	430	613	692	78
808	39308	18247	27766	917	438	625	653	71
809	38830	17797	27175	893	469	629	662	85
810	38019	17613	27161	952	417	629	714	82
811	37513	17360	26673	982	422	590	692	72
812	37030	17016	26109	903	458	639	733	94
813	36618	16919	26066	995	410	640	724	85
814	35947	16500	25643	954	428	665	731	75
815	35503	16367	25158	967	464	666	731	82
816	34964	16277	24953	1041	439	647	760	92
817	34344	15397	24258	984	487	655	770	77
818	33788	15680	23835	1012	439	659	860	81
819	33080	15286	23910	1051	492	648	782	91
820	33254	15217	23409	1018	466	650	770	93
821	32317	14669	23241	1009	481	706	845	83
822	31702	14699	23161	1130	482	671	874	106
823	31358	14337	22568	1024	498	710	852	80
824	30881	14147	22037	1016	483	688	833	91
825	29912	13950	21775	1068	543	678	889	98
826	29577	13489	21441	1042	517	741	904	72
827	29349	13138	21126	1044	501	728	823	84
828	28989	13145	20992	1102	521	764	946	86
829	28022	12765	20618	1124	520	767	889	81
830	27649	12515	20392	1106	442	756	893	87
831	27036	12267	20138	1133	466	807	961	97
832	26887	12134	19438	1151	548	745	963	75
833	25969	11932	19367	1206	497	805	1004	102
834	25929	11749	18979	1122	545	798	938	99
835	25237	11526	18631	1180	557	733	998	91
836	24844	11115	18592	1197	518	880	990	82
837	24515	10964	18085	1269	535	809	1003	82
838	23771	10661	17747	1200	545	867	1007	83
839	23731	10668	17893	1196	522	858	1018	77
840	23296	10410	17557	1262	528	851	1048	90
841	22680	10065	17112	1283	566	815	1041	107
842	21993	10033	16717	1216	562	862	1086	95
843	21644	9515	16326	1327	585	940	1078	86
844	21351	9487	15816	1289	567	899	1031	76
845	20944	9272	15802	1375	603	932	1139	79
846	20605	9210	15713	1346	573	941	1087	99
847	20021	8908	15303	1380	558	916	1063	100
848	19699	8838	14967	1326	594	969	1103	71
849	19334	8680	14922	1393	581	939	1185	87
850	18792	8453	14640	1341	630	952	1186	90
851	18719	8377	14384	1367	624	1027	1195	95
852	18148	8325	13954	1445	585	1095	1187	74
853	17799	7898	13835	1422	632	1034	1213	87
854	17479	7895	13393	1426	640	1084	1253	80
855	16930	7757	13323	1556	678	1044	1252	106
856	16702	7511	13060	1536	600	1047	1205	105
857	16508	7525	12810	1566	647	985	1249	93
858	16160	7149	12451	1502	621	1114	1303	94
859	15732	7201	12229	1499	627	1193	1336	95
860	15419	6933	12042	1572	653	1167	1321	86
861	15170	6977	11903	1698	658	1063	1341	99
862	14812	6734	11569	1645	636	1098	1348	86
863	14480	6737	11509	1576	675	1085	1397	116
864	14136	6504	11220	1532	630	1100	1395	81
865	13729	6272	11263	1678	722	1120	1346	100
866	13523	6327	10648	1677	696	1133	1337	94
867	13265	6035	10704	1643	672	1237	1410	85
868	12949	6050	10314	1723	709	1216	1434	76
869	12809	5902	10139	1710	656	1254	1442	80
870	12380	5845	10201	1693	677	1208	1498	98
871	12152	5666	9784	1687	673	1207	1455	93
872	11999	5635	9694	1790	688	1231	1440	102
873	11460	5525	9542	1754	711	1260	1458	86
874	11436	5367	9247	1806	649	1255	1381	104
875	11009	5277	9365	1802	689	1246	1443	94
876	11036	5193	9102	1855	722	1267	1522	73
877	10790	5147	8979	1780	720	1201	1491	105
878	10343	4960	8761	1952	729	1266	1575	91
879	10032	4942	8705	1833	707	1372	1596	105
880	10051	4816	8291	1971	665	1343	1619	83
881	9732	4675	8239	1811	735	1364	1552	96
882	9730	4682	8070	1906	785	1401	1601	95
883	9461	4552	7577	1918	745	1330	1654	104
884	9312	4564	7750	1938	730	1360	1556	94
885	9055	4452	7554	1862	817	1411	1552	110
886	8884	4372	7439	2020	788	1451	1549	90
887	8654	4188	7194	2084	748	1399	1746	106
888	8348	4289	6984	1911	770	1382	1646	92
889	8376	4212	6910	2006	818	1278	1649	85
890	8125	4087	6748	2026	731	1339	1652	97
891	8015	4061	6692	1995	803	1480	1730	108
892	7861	3980	6528	2066	822	1383	1670	100
893	7676	3903	6321	2028	764	1456	1720	92
894	7460	3733	6297	2008	789	1442	1772	115
895	7319	3715	6214	2029	811	1388	1722	87
896	7263	3694	5998	2070	808	1473	1743	117
897	7144	3600	5928	2005	774	1468	1763	102
898	6790	3475	5819	2093	853	1536	1711	105
899	6705	3382	5712	2215	797	1655	1804	102
900	6543	3609	5634	2231	806	1453	1748	98
901	6525	3415	5365	2298	810	1491	1809	95
902	6237	3238	5379	2234	884	1531	1827	87
903	6269	3239	5129	2200	851	1419	1761	90
904	6172	3240	5140	2257	830	1488	1815	101
905	5950	3227	5091	2266	881	1582	1859	108
906	5856	3222	5027	2277	851	1614	1814	104
907	5791	3132	4823	2299	822	1522	1853	124
908	5686	3078	4804	2362	894	1633	1872	103
909	5635	3041	4639	2385	836	1612	1966	105
910	5406	2927	4608	2278	846	1493	1964	111
911	5274	2945	4504	2384	824	1629	1962	112
912	5287	2915	4471	2328	832	1682	1893	92
913	5173	2734	4368	2360	985	1613	1903	115
914	5107	2757	4265	2391	894	1594	1958	100
915	4970	2819	4133	2374	948	1672	1996	100
916	4774	2780	4229	2425	925	1661	2051	96
917	4780	2762	4062	2461	924	1707	2032	108
918	4686	2652	3942	2484	905	1700	2039	108
919	4769	2571	3940	2524	896	1681	1923	102
920	4473	2648	3819	2534	975	1772	2115	113
921	4290	2538	3742	2489	993	1732	1968	125
922	4409	2432	3702	2514	985	1719	2180	112
923	4237	2483	3550	2645	919	1804	2055	112
924	4182	2383	3582	2602	953	1733	2025	123
925	4079	2355	3582	2624	979	1823	2166	103
926	4032	2338	3607	2520	976	1819	2161	117
927	3989	2375	3418	2565	1041	1867	2157	105
928	3973	2308	3241	2674	948	1902	2134	97
929	3850	2304	3303	2736	995	1816	2158	101
930	3828	2229	3219	2631	1042	1789	2137	119
931	3805	2190	3179	2699	1016	1848	2087	96
932	3694	2147	3151	2722	1005	1778	2137	110
933	3635	2132	3079	2655	1036	1921	2289	110
934	3511	2066	3039	2728	1031	1894	2267	93
935	3441	2082	3074	2773	1027	1923	2300	98
936	3482	2089	2992	2778	1048	1951	2349	136
937	3377	1977	2847	2845	918	1968	2258	124
938	3340	1947	2855	2867	1008	1933	2257	103
939	3277	2030	2849	2695	990	1982	2281	113
940	3176	2102	2781	2797	1009	2075	2347	107
941	3115	1958	2684	2855	1079	2017	2276	112
942	3207	1901	2700	2819	1162	2020	2337	104
943	3073	1861	2637	2832	1123	2039	2427	104
944	2988	1932	2605	2950	1036	1969	2338	124
945	2957	1764	2600	2972	1052	2042	2447	115
946	2965	1804	2545	2911	1118	2071	2419	110
947	2879	1827	2510	2898	1157	2103	2496	134
948	2883	1791	2455	2807	1103	2026	2352	129
949	2782	1721	2424	2960	1242	2126	2412	128
950	2721	1728	2403	3027	1196	2075	2374	119
951	2617	1709	2416	2946	1193	2148	2451	132
952	2636	1734	2362	3042	1244	2109	2409	137
953	2654	1678	2310	2949	1243	2163	2389	119
954	2589	1648	2325	3035	1230	2104	2600	97
955	2590	1635	2207	2998	1224	2223	2628	101
956	2477	1599	2146	2970	1240	2131	2625	115
957	2524	1619	2173	3037	1239	2238	2655	141
958	2571	1558	2078	3046	1270	2236	2652	119
959	2377	1540	2085	3042	1259	2219	2608	112
960	2331	1478	2042	3078	1290	2240	2740	105
961	2377	1475	2025	3108	1342	2316	2728	118
962	2357	1460	1993	3159	1314	2275	2564	126
963	2255	1470	1933	3190	1320	2275	2622	107
964	2241	1475	1944	3204	1294	2256	2628	133
965	2097	1428	1919	3126	1328	2326	2682	125
966	2197	1448	1947	3220	1303	2290	2681	107
967	2189	1339	1959	3243	1364	2336	2695	120
968	2122	1390	1925	3188	1360	2321	2819	120
969	2069	1365	1982	3132	1402	2647	2631	117
970	2004	1317	1839	3235	1417	2459	2747	117
971	2016	1367	1857	3252	1383	2293	2711	121
972	2035	1330	1795	3240	1352	2261	2869	117
973	1981	1264	1763	3366	1391	2381	2828	137
974	1967	1260	1728	3399	1355	2393	2942	109
975	1891	1248	1785	3382	1366	2455	2802	120
976	1848	1259	1688	3263	1488	2627	2892	139
977	1879	1276	1769	3371	1432	2628	2854	121
978	1917	1257	1683	3384	1433	2589	2968	108
979	1845	1334	1583	3371	1379	2530	2939	96
980	1781	1208	1716	3451	1370	2726	2915	101
981	1801	1256	1658	3359	1407	2436	2889	124
982	1706	1205	1604	3375	1379	2382	2989	118
983	1747	1205	1574	3375	1454	2423	2965	129
984	1737	1182	1502	3447	1361	2448	2960	121
985	1744	1165	1529	3342	1433	2680	2915	124
986	1693	1163	1557	3280	1399	2719	2985	135
987	1733	1158	1561	3422	1445	2582	2920	125
988	1654	1149	1470	3493	1424	2667	2971	116
989	1664	1106	1492	3568	1456	2530	3140	125
990	1671	1073	1491	3534	1408	2524	3125	127
991	1640	1067	1496	3427	1413	2479	3061	134
992	1636	1091	1417	3597	1476	2486	3192	104
993	1575	1057	1451	3674	1426	2544	3045	140
994	1461	1062	1470	3566	1461	2517	3157	123
995	1552	1083	1377	3624	1515	2578	3080	129
996	1456	1006	1393	3509	1426	2691	3051	127
997	1444	962	1354	3554	1467	2887	3078	136
998	1460	1041	1356	3622	1467	2645	3147	124
999	1448	998	1365	3696	1467	2441	3141	136
1000	1436	993	1362	3627	1539	2531	3202	126
1001	1437	953	1306	3600	1516	2608	3239	153
1002	1428	1018	1252	3544	1508	2544	3329	117
1003	1451	933	1265	3705	1527	2519	3261	117
1004	1396	946	1247	3746	1478	2520	3237	129
1005	1407	923	1299	3650	1505	2629	3304	139
1006	1336	922	1239	3701	1477	2547	3265	133
1007	1401	943	1227	3782	1541	2693	3190	136
1008	1292	932	1207	3644	1487	2611	3327	140
1009	1322	940	1240	3732	1470	2690	3236	128
1010	1212	908	1272	3813	1466	2719	3328	135
1011	1288	915	1136	3696	1520	2776	3194	126
1012	1264	885	1213	3730	1529	2749	3283	127
1013	1208	849	1157	3792	1462	2633	3403	140
1014	1201	908	1166	3874	1468	2778	3389	149
1015	1196	852	1169	3941	1531	2763	3283	132
1016	1219	894	1171	3862	1508	2704	3435	125
1017	1186	828	1096	3753	1569	2785	3378	113
1018	1230	854	1137	3810	1525	2625	3366	129
1019	1129	835	1137	3993	1530	2704	3260	124
1020	1105	864	1085	3875	1503	2830	3369	127
1021	1147	841	1082	3999	1552	2787	3340	135
1022	1156	789	1090	3869	1469	2717	3386	132
1023	1164	851	1104	4012	1469	2826	3501	162
1024	1160	812	1076	4072	1575	2784	3642	137
1025	1133	855	1041	3980	1566	2709	3472	145
1026	1163	864	1021	3930	1618	2751	3391	117
1027	1136	796	1011	4007	1593	2926	3535	136
1028	1180	803	1101	3955	1626	2783	3492	145
1029	1089	732	1100	3823	1581	2727	3575	142
1030	1038	747	1053	3961	1557	2823	3495	132
1031	1075	778	1073	3998	1574	2845	3609	137
1032	1095	772	1011	3980	1607	2795	3607	138
1033	1082	731	1073	4060	1548	2791	3512	164
1034	1102	775	1060	4049	1584	2882	3470	135
1035	1074	797	1061	3955	1582	2807	3611	141
1036	1126	745	1029	4077	1601	2796	3490	137
1037	1092	716	1006	4057	1667	2790	3623	116
1038	1107	734	1008	4064	1601	2863	3540	135
1039	1054	751	1019	4141	1629	2873	3641	142
1040	1123	740	1030	4131	1645	2776	3527	139
1041	1067	734	1052	4093	1581	2835	3564	143
1042	1035	727	994	4123	1653	2921	3714	137
1043	1073	745	1019	4202	1697	2926	3736	143
1044	1064	700	1033	4185	1669	2974	3702	146
1045	1073	733	1066	4151	1632	2908	3688	115
1046	1086	694	1051	4175	1617	2831	3738	123
1047	1071	656	1044	4191	1702	2829	3734	172
1048	1001	705	1055	4280	1729	2923	3669	144
1049	1082	689	1066	4197	1642	2890	3786	149
1050	1051	737	1015	4266	1689	2745	3602	144
1051	1035	724	977	4230	1697	2915	3687	134
1052	1025	699	1031	4190	1609	2862	3680	141
1053	1073	736	956	4157	1621	2864	3807	152
1054	1035	732	996	4228	1659	2874	3814	160
1055	1012	686	989	4269	1670	2848	3844	185
1056	1030	670	1023	4302	1636	2923	3609	166
1057	995	663	1092	4197	1626	2868	3836	174
1058	1021	663	980	4301	1784	2850	3855	180
1059	1002	689	1010	4402	1724	2917	3687	170
1060	1065	636	995	4241	1700	2901	3775	142
1061	1061	645	1002	4294	1645	2923	3853	184
1062	1048	660	1016	4326	1745	2964	3812	155
1063	1051	664	1017	4297	1713	2975	3768	173
1064	972	644	944	4299	1726	2964	3876	178
1065	999	630	978	4362	1657	2985	3854	192
1066	1054	660	983	4338	1712	2924	3734	172
1067	1009	671	964	4286	1734	3029	3901	176
1068	981	662	928	4226	1573	2938	3852	149
1069	981	626	925	4446	1654	2896	3855	168
1070	965	614	951	4292	1690	2870	3785	175
1071	1029	599	987	4286	1688	2935	3811	173
1072	970	635	976	4488	1745	3038	3933	169
1073	985	602	983	4375	1714	2935	3808	175
1074	1004	672	893	4210	1753	2910	3817	167
1075	940	658	916	4308	1690	2978	3768	173
1076	966	639	982	4285	1633	2835	3778	167
1077	935	625	958	4482	1791	3057	3918	176
1078	931	617	941	4508	1684	3000	3875	154
1079	962	648	998	4432	1641	2885	3909	155
1080	966	631	972	4555	1678	2935	3905	150
1081	951	643	953	4488	1709	3022	3769	170
1082	916	661	897	4470	1753	3019	3810	169
1083	919	629	936	4413	1684	3021	3722	156
1084	916	660	963	4399	1712	3094	3877	161
1085	936	604	931	4395	1712	3001	4010	163
1086	897	625	867	4359	1683	3053	3981	182
1087	962	705	904	4410	1704	3118	3949	167
1088	938	631	931	4506	1675	3052	3947	140
1089	844	613	861	4402	1759	3161	3920	167
1090	913	655	955	4462	1679	3001	3949	174
1091	934	618	880	4615	1695	3004	3954	180
1092	918	665	913	4523	1766	3014	3953	170
1093	899	681	943	4619	1726	3019	4003	173
1094	913	623	912	4553	1765	3042	4010	152
1095	880	615	896	4518	1764	3117	3810	138
1096	851	682	883	4574	1702	3125	4040	167
1097	933	630	875	4554	1610	3018	4039	177
1098	889	662	900	4488	1625	3003	3998	148
1099	875	671	862	4554	1698	2998	3872	152
1100	882	687	933	4626	1591	3074	3908	181
1101	860	689	883	4692	1658	2988	3927	150
1102	839	689	879	4603	1652	3073	3969	167
1103	791	661	923	4769	1622	3031	4005	133
1104	840	685	882	4622	1739	3043	4003	148
1105	878	694	867	4636	1792	3010	4085	151
1106	928	699	888	4537	1735	3014	4052	151
1107	849	659	855	4681	1734	3092	4057	171
1108	820	664	844	4564	1783	3067	3955	147
1109	804	693	830	4557	1675	3082	4065	162
1110	873	701	826	4581	1710	2889	4135	164
1111	865	691	860	4684	1655	2994	4109	166
1112	793	700	842	4556	1704	2888	3913	161
1113	845	709	872	4561	1654	3017	3852	170
1114	840	682	861	4754	1733	2933	3994	167
1115	803	664	897	4532	1751	2978	3977	149
1116	854	727	814	4611	1732	2910	3986	174
1117	805	696	817	4657	1739	3019	3988	164
1118	796	704	826	4637	1689	3032	3992	162
1119	826	681	813	4649	1712	3046	3984	148
1120	747	693	826	4679	1782	2996	3883	169
1121	831	676	840	4632	1679	2998	4136	169
1122	823	642	839	4747	1816	3069	4096	178
1123	819	697	900	4633	1697	3023	3756	161
1124	818	663	836	4738	1713	2874	3890	160
1125	786	668	805	4548	1711	2971	3891	174
1126	837	653	826	4612	1618	2936	3898	183
1127	895	631	818	4661	1741	2861	3957	152
1128	829	666	787	4572	1723	2869	4009	171
1129	833	659	866	4551	1753	2923	3830	191
1130	880	665	846	4599	1687	2792	3888	156
1131	758	674	806	4575	1635	2836	3910	160
1132	816	671	903	4576	1713	2889	3862	165
1133	846	763	768	4665	1689	2900	3925	157
1134	804	688	831	4490	1668	2812	3866	160
1135	841	669	832	4624	1711	2827	3802	172
1136	824	712	786	4700	1655	2681	3902	165
1137	798	646	818	4582	1741	2938	3812	166
1138	750	653	806	4669	1723	2833	3688	166
1139	825	656	825	4622	1670	2813	3846	171
1140	780	652	824	4519	1732	2830	3839	180
1141	798	714	798	4558	1688	2859	3735	190
1142	787	701	848	4581	1715	2875	3770	173
1143	833	699	775	4670	1632	2761	3719	159
1144	830	621	766	4571	1700	2812	3706	203
1145	808	668	851	4659	1663	2757	3688	142
1146	754	682	786	4524	1766	2776	3807	162
1147	800	698	812	4455	1644	2793	3692	160
1148	787	711	864	4557	1603	2737	3659	159
1149	800	633	813	4475	1639	2746	3749	163
1150	807	681	804	4596	1683	2662	3510	182
1151	779	704	767	4619	1614	2713	3444	145
1152	752	662	814	4487	1576	2676	3682	145
1153	773	717	764	4625	1636	2617	3507	179
1154	742	625	785	4445	1612	2669	3591	146
1155	768	655	796	4429	1649	2628	3488	172
1156	773	663	765	4451	1634	2622	3428	185
1157	768	670	799	4489	1683	2572	3595	178
1158	748	680	749	4402	1571	2565	3547	181
1159	740	659	762	4491	1663	2626	3596	174
1160	734	611	748	4357	1667	2609	3637	162
1161	797	665	730	4378	1645	2570	3479	175
1162	767	675	764	4453	1562	2551	3555	171
1163	775	665	790	4438	1600	2490	3438	176
1164	778	668	762	4450	1623	2693	3384	165
1165	802	655	832	4422	1624	2600	3607	185
1166	768	665	812	4414	1574	2579	3477	178
1167	757	643	794	4530	1634	2617	3526	179
1168	759	652	836	4411	1586	2514	3406	191
1169	777	636	865	4260	1602	2555	3502	167
1170	715	619	835	4373	1598	2483	3346	197
1171	743	666	815	4441	1558	2499	3464	192
1172	692	667	827	4231	1557	2436	3410	168
1173	771	612	789	4350	1510	2530	3423	190
1174	766	633	784	4255	1571	2548	3405	190
1175	751	645	866	4404	1620	2414	3340	166
1176	760	623	780	4322	1579	2463	3298	181
1177	722	651	838	4330	1519	2498	3379	167
1178	714	614	816	4270	1583	2531	3350	172
1179	717	680	826	4330	1604	2425	3342	161
1180	657	639	815	4329	1584	2448	3333	173
1181	651	659	853	4235	1594	2433	3430	198
1182	678	653	838	4291	1494	2400	3389	183
1183	705	632	867	4234	1613	2397	3323	230
1184	714	659	826	4234	1586	2407	3399	196
1185	729	672	835	4268	1523	2433	3371	165
1186	753	632	853	4256	1520	2380	3292	169
1187	703	616	800	4297	1464	2391	3387	198
1188	681	692	819	4275	1503	2455	3286	196
1189	717	649	789	4078	1508	2379	3277	189
1190	696	643	739	4137	1548	2386	3259	204
1191	675	661	819	4129	1492	2290	3302	175
1192	732	610	813	4132	1524	2352	3217	170
1193	713	626	731	4231	1483	2372	3231	208
1194	677	718	705	4164	1519	2270	3188	182
1195	702	676	856	4180	1479	2214	3180	190
1196	725	652	842	4154	1479	2228	3282	197
1197	686	659	862	4166	1450	2345	3183	176
1198	688	639	810	4199	1456	2220	3129	185
1199	662	649	856	4102	1543	2267	3209	178
1200	678	695	840	4256	1515	2116	3099	193

## Sheet: Fig 5F
time (min)	WT cells harboring the multicopy 3×SRE2::luc (R2.2) reporter (CoCl2 0.32mM)	Δgsk3 cells harboring the multicopy 3×SRE2::luc (R2.2) reporter (CoCl2 0.32mM)	Δgsk31 cells harboring the multicopy 3×SRE2::luc (R2.2) reporter (CoCl2 0.32mM)	Δssp2 cells harboring the multicopy 3×SRE2::luc (R2.2) reporter (CoCl2 0.32mM)	Δgsk3Δgsk31 cells harboring the multicopy 3×SRE2::luc (R2.2) reporter (CoCl2 0.32mM)	Δssp2Δgsk3 cells harboring the multicopy 3×SRE2::luc (R2.2) reporter (CoCl2 0.32mM)	Δssp2Δgsk31 cells harboring the multicopy 3×SRE2::luc (R2.2) reporter (CoCl2 0.32mM)	Δssp2Δgsk3Δgsk31 cells harboring the multicopy 3×SRE2::luc (R2.2) reporter (CoCl2 0.32mM)
480	6836	3987	2302	346	242	502	547	91
481	6933	4103	2250	370	231	518	529	93
482	6970	4103	2451	364	242	516	580	86
483	7227	4155	2445	368	254	501	560	79
484	7388	4217	2443	351	249	546	522	73
485	7440	4246	2517	397	256	516	584	91
486	7464	4350	2560	403	270	518	609	76
487	7862	4297	2735	401	228	546	597	86
488	7835	4462	2662	393	230	494	646	91
489	8103	4377	2607	432	269	529	570	78
490	8144	4697	2796	430	312	542	586	100
491	8348	4574	2772	402	258	504	603	90
492	8454	4727	2735	424	259	552	655	93
493	8537	4684	2827	455	257	538	680	102
494	8952	4843	2938	425	269	517	618	84
495	8903	4920	2985	423	253	554	667	87
496	9028	4870	3068	426	277	519	658	82
497	9297	5123	3174	457	308	557	666	83
498	9402	5088	3225	470	313	521	674	86
499	9515	5296	3266	442	285	598	725	70
500	9773	5347	3183	468	281	554	689	88
501	9847	5276	3300	488	297	571	730	81
502	10085	5391	3299	493	326	568	745	87
503	10293	5619	3401	497	303	602	679	75
504	10408	5712	3377	510	269	568	702	85
505	10536	5626	3621	488	313	594	725	93
506	10978	5663	3627	538	305	599	778	81
507	10934	5769	3591	519	310	572	744	89
508	11188	5867	3704	529	317	612	767	91
509	11260	5873	3551	482	302	636	810	74
510	11546	6007	3707	529	308	601	798	78
511	11593	6185	3867	557	309	624	811	88
512	11839	6419	3860	525	272	640	820	92
513	12128	6370	3921	533	315	635	796	88
514	12430	6470	4025	578	315	639	813	88
515	12608	6531	4080	580	295	642	812	85
516	12560	6761	4252	600	340	654	938	108
517	12856	6797	4219	569	324	600	840	78
518	13084	6875	4321	583	289	600	855	80
519	13203	7095	4275	631	333	646	861	93
520	13736	7100	4384	659	339	656	955	109
521	13781	7340	4516	657	351	707	897	101
522	14001	7402	4398	610	352	642	892	90
523	14167	7358	4532	662	344	667	920	100
524	14402	7452	4607	704	326	695	985	84
525	14774	7852	4759	682	364	666	986	96
526	14585	7865	4720	706	349	649	910	103
527	15279	8003	4792	718	375	685	994	85
528	15297	8007	4861	714	377	675	1023	106
529	15541	8251	5024	707	357	692	1084	120
530	15886	8435	4994	761	347	739	1002	97
531	16053	8518	5079	762	331	670	1038	104
532	16503	8595	5331	722	375	730	1035	119
533	16660	8630	5200	744	381	734	1071	116
534	16535	8848	5555	820	331	726	1089	84
535	16977	9007	5445	761	389	788	1108	109
536	17459	8963	5475	779	344	716	1094	98
537	17852	9253	5687	838	346	751	1108	105
538	17782	9563	5635	800	347	787	1152	105
539	18048	9625	5710	753	353	789	1108	95
540	18429	9874	5849	866	376	809	1162	97
541	18810	9791	5875	784	375	778	1144	120
542	19162	10107	5997	843	364	802	1150	116
543	19140	10276	6107	848	386	798	1233	116
544	19657	10356	6316	891	388	815	1251	99
545	19790	10678	6319	891	381	819	1213	111
546	20139	10801	6306	947	369	838	1234	119
547	20624	11087	6420	900	380	843	1251	112
548	20921	11165	6488	948	379	892	1296	94
549	21344	11495	6578	920	375	850	1307	104
550	21478	11503	6800	1001	401	850	1352	123
551	21985	11725	6915	993	406	826	1307	137
552	22144	11755	6776	980	392	924	1365	99
553	22380	12101	6937	968	410	939	1301	114
554	22882	12179	6961	1032	421	865	1360	112
555	23053	12570	7203	1060	399	882	1448	147
556	23487	12908	7407	1064	454	939	1354	118
557	24216	12927	7347	1026	419	933	1466	111
558	24211	13021	7323	1129	440	979	1463	108
559	24458	13326	7519	1089	430	1008	1448	107
560	25171	13326	7820	1068	431	978	1368	116
561	25388	13932	7964	1123	426	969	1532	99
562	25679	14174	7788	1131	416	1067	1525	119
563	26511	14229	8014	1149	437	1009	1549	118
564	26695	14537	8044	1192	465	983	1618	135
565	27150	14586	8125	1163	434	1020	1605	136
566	27375	14908	8300	1180	437	1010	1574	122
567	28050	15236	8385	1206	489	1122	1620	132
568	28319	15581	8508	1245	409	1081	1728	138
569	28713	15678	8741	1248	425	1140	1640	130
570	29323	15809	8802	1227	443	1180	1710	129
571	29533	16159	8802	1361	451	1118	1702	136
572	29916	16448	8939	1287	482	1125	1758	133
573	30418	16431	9133	1333	460	1193	1719	126
574	31107	17009	9255	1371	486	1161	1771	144
575	31405	17350	9152	1368	462	1200	1785	144
576	32033	17261	9538	1390	479	1261	1840	144
577	32347	17520	9500	1440	453	1269	1793	150
578	33041	18001	9840	1479	448	1273	1792	133
579	33479	18469	9783	1552	476	1318	1885	156
580	34132	18610	10100	1460	479	1238	1865	131
581	34651	18874	10111	1473	483	1325	1946	171
582	35273	19152	10201	1558	455	1400	1974	156
583	35660	19560	10285	1559	480	1365	1979	153
584	36033	19961	10519	1522	518	1408	2127	151
585	36793	20047	10754	1581	488	1515	2038	164
586	37247	20505	10628	1630	524	1483	2042	157
587	37752	20578	10885	1612	521	1517	2046	146
588	38379	21365	10985	1619	494	1561	2036	158
589	39024	21452	11147	1638	522	1642	2123	161
590	39813	21614	11413	1755	543	1641	2155	172
591	40209	21922	11475	1799	506	1631	2159	167
592	40483	22468	11720	1782	540	1715	2184	174
593	41272	23029	11816	1888	559	1683	2266	181
594	41746	23020	12043	1920	522	1714	2254	177
595	43178	23731	12102	1850	569	1770	2266	185
596	42994	23918	12173	1845	532	1826	2331	188
597	43451	24327	12829	1888	580	1822	2316	172
598	44518	24498	12942	2025	543	1899	2377	179
599	45290	25057	12952	1904	559	1952	2316	177
600	45777	25165	13139	2058	543	1955	2365	192
601	46857	25626	13302	2116	544	1998	2382	204
602	47853	26382	13525	2044	542	1989	2542	193
603	48216	26630	13817	2074	615	1997	2526	196
604	48593	26749	14144	2152	565	2101	2576	195
605	49516	27314	13955	2179	596	2200	2649	217
606	50264	27750	14484	2112	541	2163	2655	224
607	51043	28068	14702	2116	578	2236	2589	193
608	52013	28744	14806	2318	599	2245	2689	205
609	52597	28911	15087	2317	605	2290	2731	210
610	53422	29394	15212	2282	617	2378	2782	222
611	53753	30035	15585	2325	613	2410	2857	222
612	54857	30344	15650	2341	635	2437	2833	229
613	56315	30499	15672	2400	616	2531	2789	227
614	56715	30820	16106	2419	627	2449	2834	247
615	57574	31750	16072	2468	712	2639	2927	238
616	58599	31998	16657	2455	661	2548	2941	219
617	58938	32425	16716	2577	656	2671	3001	237
618	59795	32958	17030	2574	664	2657	2936	236
619	61149	33598	17461	2621	662	2749	3118	257
620	62071	33795	17632	2675	665	2886	2988	254
621	62978	34561	17796	2664	638	2790	3118	249
622	63921	34659	18006	2672	650	2875	3188	267
623	64954	35283	18514	2711	655	2962	3219	278
624	65703	35932	18665	2786	681	2990	3236	235
625	66460	35921	18846	2813	680	3002	3369	268
626	67410	36569	19052	2854	670	3005	3311	257
627	68610	37351	19416	2855	667	3159	3375	258
628	69792	37361	19595	2965	714	3265	3346	315
629	70454	37806	20203	2939	637	3259	3428	256
630	71476	38751	20400	3001	712	3346	3410	298
631	72218	39040	20826	3064	700	3337	3522	286
632	73183	39592	21265	3113	725	3426	3447	287
633	74045	40027	21615	3187	755	3443	3577	283
634	75751	40756	21902	3218	715	3548	3652	280
635	76523	41527	22271	3307	732	3608	3596	276
636	77812	41860	23033	3261	750	3643	3802	301
637	79385	42963	23323	3456	734	3769	3768	282
638	79793	42891	23951	3501	717	3857	3758	283
639	80956	43763	24053	3436	736	3805	3817	293
640	82075	44124	24275	3522	713	3921	3935	301
641	83690	44485	24874	3601	758	4082	3931	325
642	84382	45022	25298	3596	759	4075	4015	292
643	85054	45905	25809	3732	833	4146	4016	305
644	86861	45995	26351	3681	763	4227	4077	300
645	88248	47027	26687	3726	792	4218	4100	323
646	89744	47852	27335	3875	787	4285	4183	342
647	89949	48052	27735	3896	808	4442	4277	330
648	91039	48625	28128	3962	851	4504	4258	327
649	92734	49317	28570	3871	786	4551	4381	328
650	93137	49881	29209	4002	828	4568	4350	287
651	95389	50287	29775	4036	817	4560	4372	343
652	95849	51248	30348	4087	856	4764	4457	307
653	96902	51949	31052	4173	818	4719	4332	346
654	98923	52342	31453	4210	825	4811	4688	338
655	99735	52934	32207	4363	870	4882	4606	351
656	101006	53185	32937	4497	829	4994	4678	377
657	102126	53639	33593	4387	860	4918	4709	374
658	103845	54654	34161	4459	897	4995	4746	376
659	105115	55413	34673	4618	888	5128	4748	365
660	106481	55744	35164	4529	950	5215	4816	354
661	108179	56530	35953	4855	912	5286	4906	375
662	109264	57123	36556	4701	929	5310	4991	356
663	109714	57866	37333	4862	887	5339	5027	416
664	111758	58523	37944	4827	950	5549	5101	378
665	113659	59442	38966	5037	1021	5695	5071	375
666	114429	59693	39208	4906	880	5625	5206	383
667	115583	60079	39938	5027	947	5844	5232	431
668	117222	60908	40715	5124	1014	5771	5358	419
669	118711	61862	41529	5149	919	5958	5419	407
670	120353	62070	42480	5347	977	5977	5481	390
671	120514	62501	42997	5289	961	6112	5420	429
672	121987	63151	43682	5453	1010	6062	5518	384
673	124141	64171	44902	5381	980	6263	5593	392
674	125849	64918	45404	5510	980	6211	5771	385
675	126771	65021	46210	5651	1030	6337	5664	419
676	128497	65625	46644	5720	1037	6470	5725	409
677	129955	66711	47632	5846	978	6478	5812	428
678	131362	67866	47961	5783	966	6448	6007	401
679	133541	67401	48952	5941	1036	6662	6021	405
680	134829	69129	49655	5957	1078	6744	6117	446
681	135958	69152	50728	6100	1022	6671	6005	414
682	136518	70251	51541	6086	1093	6776	6284	431
683	139360	70257	52323	6173	1117	6737	6372	406
684	139758	71089	53340	6322	1137	6895	6300	432
685	141514	71887	53870	6419	1094	7166	6420	432
686	142658	72128	54987	6437	1112	7232	6511	413
687	144593	73478	55850	6597	1109	7254	6716	453
688	146129	73639	56617	6615	1139	7293	6595	465
689	147946	74585	57371	6888	1106	7241	6744	481
690	148390	75648	58453	6817	1084	7526	6787	444
691	149727	75639	59018	6768	1154	7524	6764	459
692	151914	76174	59943	6938	1185	7706	7084	505
693	153473	77330	60813	7078	1230	7524	7031	478
694	154620	78156	61996	7234	1168	7765	7066	456
695	156109	78360	62417	7264	1245	7899	7134	511
696	157825	79191	63147	7221	1216	8240	7344	463
697	159224	79004	64527	7442	1260	8198	7369	454
698	161760	80293	65609	7475	1190	8069	7472	505
699	163613	81361	65813	7619	1223	7964	7495	459
700	164392	82328	66914	7697	1286	8127	7526	436
701	166321	82378	67541	7850	1193	8428	7592	453
702	167577	82367	68787	7845	1278	8374	7670	476
703	168352	83851	69991	7844	1329	8463	7902	513
704	170598	84565	70652	8049	1297	8541	7901	477
705	171871	85389	71555	8157	1284	8935	8151	482
706	173900	85793	72631	8110	1334	8926	8050	477
707	175375	86500	72918	8270	1316	8685	8118	492
708	176735	86932	74122	8511	1388	8792	8232	523
709	178148	87207	75256	8355	1307	8919	8473	490
710	178572	88224	76201	8762	1336	9052	8364	544
711	180729	88854	76676	8881	1315	9484	8449	501
712	182266	88751	78128	8832	1369	9234	8705	469
713	183988	89996	78608	9184	1372	9176	8803	521
714	185838	90651	79866	9079	1485	9223	8877	520
715	187448	91625	80050	9178	1372	9492	8856	497
716	188976	92309	81226	9212	1475	9532	8874	503
717	190848	92898	81748	9262	1362	9738	9151	533
718	192784	92981	82999	9188	1410	9685	9297	502
719	193751	94276	83693	9645	1436	9729	9163	476
720	195245	95368	84240	9588	1455	9528	9539	509
721	197415	95029	86001	9733	1456	9873	9495	543
722	198284	95592	86183	9785	1544	9962	9728	567
723	201254	95842	87314	9933	1471	9969	9786	535
724	201630	96761	88327	10008	1576	10101	9980	548
725	202556	97623	89059	10057	1560	10035	9827	482
726	203905	97650	89666	10202	1563	10200	9988	558
727	206039	98733	90393	10463	1563	10148	10103	508
728	207362	99550	91751	10468	1629	10407	10273	537
729	209090	100267	92752	10516	1662	10618	10166	515
730	210136	100790	93046	10640	1598	10756	10413	552
731	211828	101147	94174	10945	1654	10662	10477	530
732	213418	101736	94836	11077	1693	10771	10680	611
733	214587	102543	95461	11226	1694	10701	10711	500
734	216184	102680	96221	11465	1659	10788	10822	559
735	217202	103590	98035	11179	1703	10732	11230	532
736	219347	104758	98463	11601	1758	10905	10987	601
737	220200	105183	99140	11583	1787	11077	11223	556
738	221649	105028	100315	11623	1789	11115	11234	538
739	222782	106069	101038	11853	1788	11165	11347	531
740	224936	106092	101767	12152	1820	11435	11360	585
741	225825	106757	102263	12052	1788	11477	11758	531
742	227516	107003	103155	12541	1902	11452	11837	545
743	229246	107325	103807	12513	1881	11466	11859	599
744	230994	108593	104795	12695	1836	11367	11903	609
745	232225	108774	104976	12907	1958	11756	12155	565
746	233456	108616	105570	12682	1927	11459	12118	617
747	234327	109952	106725	12986	1916	11493	12676	601
748	236131	110400	107702	13013	1970	11669	12679	564
749	237800	110875	108031	13422	1925	12015	12597	557
750	238347	111393	109431	13460	1948	12010	12685	598
751	238841	112209	109724	13607	2040	12052	12809	564
752	240870	111618	110317	13818	2132	12144	13173	573
753	241621	112382	111349	13642	2045	12210	13095	607
754	243179	113534	111290	14172	1996	12230	13150	599
755	245541	113867	112050	13987	2082	12664	13269	604
756	245325	114186	113476	14121	2104	12741	13435	618
757	247074	115390	113961	14426	2166	12713	13610	571
758	248699	115144	115038	14493	2164	12716	13825	606
759	248951	115652	115299	14930	2138	13036	13829	619
760	249271	116299	115945	14982	2160	13390	14051	576
761	252074	116702	115586	15112	2169	13176	14115	586
762	252333	116885	116498	15266	2140	13359	14097	631
763	254465	116817	116762	15291	2233	13560	14471	612
764	255870	118019	117419	15359	2278	13334	14669	585
765	257590	118300	118810	15730	2327	13431	14909	578
766	258247	117771	119836	15829	2272	13821	14828	638
767	258410	118433	119731	16232	2363	13833	15041	564
768	260243	119829	119962	16390	2338	13764	15215	570
769	261632	119484	119457	16358	2436	13972	15563	612
770	262051	119865	121868	16632	2298	13931	15589	630
771	263968	120478	120532	16760	2467	13876	15797	658
772	264410	120691	120833	16813	2360	14036	15838	556
773	267008	120809	122472	17105	2439	14264	15727	618
774	267176	121668	122397	17388	2465	14479	16456	623
775	266345	121232	124191	17442	2436	14655	16484	639
776	268333	122365	123560	17523	2500	14463	16394	658
777	269371	122121	123738	17851	2513	14665	16833	658
778	269195	122062	122127	17898	2619	14958	17019	651
779	270448	122324	122893	17992	2568	14891	17169	659
780	272604	123645	121910	18388	2622	15269	17200	655
781	272426	123520	123680	18177	2774	15278	17315	648
782	273352	123466	123377	18532	2610	15168	17633	644
783	275127	124118	123800	18595	2723	15268	17530	669
784	274994	124093	123496	19052	2685	15477	17770	631
785	276247	123525	124169	19201	2629	15672	18219	676
786	278254	125118	123719	19500	2748	15866	18206	707
787	277702	124985	123703	19792	2773	16059	18231	663
788	278670	125129	123391	19988	2751	15730	18597	677
789	279232	124917	123419	20270	2836	15969	18666	661
790	279309	125194	123451	20097	2937	16255	18810	678
791	280406	126067	123717	20466	2932	15990	19081	687
792	280488	126176	124808	20696	2857	16347	19287	700
793	281150	125736	125390	20540	2823	16547	19472	720
794	282611	125357	124236	20695	2925	16658	19798	736
795	283629	126377	123082	21185	2982	16740	19751	709
796	283559	125401	123268	21467	2990	17096	19975	666
797	284908	125575	124137	21624	3053	16972	20203	729
798	284703	126270	123689	21570	2919	17278	20012	708
799	285057	126710	123324	21783	3157	17283	20539	683
800	287024	126621	123440	22236	3180	17173	20664	710
801	286731	126180	123517	22380	3071	17638	20954	676
802	288454	124961	122351	22481	3174	17769	21299	723
803	287320	126323	122654	22653	3300	17874	21217	760
804	287416	126318	123005	23145	3178	17980	21514	673
805	289117	126087	123410	23011	3256	18408	21906	711
806	289341	125289	122862	23335	3181	18502	21961	703
807	289674	126572	121809	23471	3287	18473	22221	731
808	289721	125694	121732	23986	3341	18416	22443	752
809	290066	126176	121372	23947	3328	18634	22825	751
810	290373	125619	120941	24120	3330	18905	22675	723
811	291043	125573	121026	24550	3351	18978	23061	793
812	291233	126054	120120	24747	3460	19284	23240	753
813	290574	126105	119477	25232	3582	19531	23747	806
814	290467	125760	119384	25168	3480	19399	23590	801
815	291693	126323	119596	25325	3459	19396	23985	769
816	292409	125796	118101	25529	3589	19969	24190	729
817	292031	125356	118407	25754	3710	19992	24362	747
818	292858	125258	118043	26012	3588	20147	24590	759
819	291905	125158	118123	26249	3775	20120	25065	793
820	293487	124125	116930	26290	3730	20453	25166	813
821	292111	123949	117224	26505	3699	20607	25449	830
822	292943	124120	116211	26777	3812	20947	25697	815
823	292339	123345	116045	27342	3767	21275	26009	847
824	292646	124180	115537	27484	3892	21427	26097	809
825	294028	123215	115073	27654	3752	21356	26267	809
826	292364	123312	114419	27825	3989	21647	26453	842
827	292463	122838	113990	28302	3843	22029	27018	867
828	292918	122926	112885	28288	3900	21785	26961	800
829	292677	122307	111188	28644	4046	21943	27606	804
830	291009	122249	109765	29130	3952	22269	27330	859
831	293071	121712	109792	29361	4192	22702	27846	855
832	292286	121077	110330	29362	4116	22887	28713	877
833	292850	121260	111288	29481	4185	22905	30578	907
834	292281	120516	109638	29772	4184	23010	31197	908
835	291283	120140	109033	30168	4235	23329	29379	855
836	291310	119900	108327	30414	4304	23528	29831	908
837	290168	119414	109220	30457	4209	23589	31180	887
838	289494	118524	110892	30631	4471	23815	31453	897
839	290173	118054	112300	31065	4369	24283	31395	939
840	289684	117852	107644	31426	4444	24410	31662	865
841	289715	116758	105990	31489	4516	24673	31301	918
842	287884	116663	108955	31878	4581	24792	31781	934
843	288289	116488	109398	32192	4492	25141	32069	985
844	288451	115752	105872	32487	4569	25233	32669	921
845	287521	115027	103436	32737	4583	25159	33134	970
846	286470	113889	102771	33083	4707	25366	35888	965
847	286462	113594	102993	33044	4766	25860	35534	1013
848	286579	112724	102693	33171	4736	26336	36964	1013
849	284593	112900	103836	33873	4749	26486	36332	992
850	285226	112399	106383	33752	4914	26068	37035	1003
851	283742	111183	104770	34008	4894	26355	36822	1017
852	282689	110456	102687	34588	4923	26642	37037	979
853	282752	109855	102717	34691	5004	27179	37825	1012
854	282126	108995	99371	35032	5026	27161	38976	1107
855	281167	107901	98848	35500	5007	27732	39077	1047
856	279646	107712	98837	35525	4856	27911	39839	1068
857	278746	106376	98671	35657	5125	28766	40307	1023
858	278134	105460	102730	36036	5092	28936	40934	1077
859	277908	104647	98830	36215	5216	28494	41075	1110
860	276799	104628	97985	36451	5194	28621	41234	1091
861	276464	104064	95844	36548	5403	29177	41416	1081
862	275076	102709	94580	37379	5683	29349	42087	1095
863	274613	102008	94770	37021	5985	29468	41810	1166
864	272678	100783	95106	37523	6007	29661	42404	1087
865	273132	99841	97481	38025	5957	29902	42302	1083
866	272822	98831	95279	38237	6041	30331	42419	1178
867	271754	97169	94642	38387	6114	30516	43273	1142
868	269962	96590	92456	38748	6259	30736	43649	1122
869	268182	96097	90548	39098	6235	31228	43868	1175
870	267094	95687	90110	39528	6285	30921	44360	1235
871	265671	93879	89947	39672	6204	31640	44137	1156
872	265615	92614	88944	39591	6165	31526	45145	1149
873	264142	91903	88061	40209	6818	31847	44726	1234
874	262845	90631	88236	40836	6753	32415	44997	1196
875	261604	89070	87540	40670	6733	32420	45377	1135
876	259230	88391	87042	41493	6799	32913	45540	1182
877	259869	88242	86421	41554	6864	32470	46061	1235
878	257357	87630	86578	41599	6979	33237	46033	1243
879	256819	85903	86166	41918	7231	33467	46457	1305
880	255835	84359	86109	42192	7270	33670	47334	1225
881	252858	83362	82993	42869	7085	34304	47013	1251
882	253073	82446	83536	42567	6865	34379	47615	1293
883	251331	81612	83377	43333	6903	34647	47773	1312
884	249846	80324	81301	43101	6790	34724	47811	1275
885	249190	79687	82179	43565	7340	34759	48095	1340
886	248124	78614	83918	43512	7142	35451	48161	1309
887	245584	77631	82359	44336	7455	35004	48681	1425
888	245046	76758	79584	44039	7328	35957	49023	1329
889	243591	74375	78024	45067	7514	35927	49528	1386
890	242374	74343	76877	44948	7668	36425	49499	1367
891	240302	72589	77453	45300	7514	36021	50043	1393
892	239292	71865	78854	46067	7510	36313	50259	1414
893	237042	70465	77589	46212	7654	37192	50771	1381
894	235041	70203	76818	46458	7641	37468	51011	1486
895	233866	68157	75442	46755	7713	37383	50906	1443
896	231938	67815	72232	46888	7698	38246	51775	1445
897	231320	66278	72533	47414	7794	38255	51730	1456
898	228738	65231	71965	47912	7931	38229	52098	1412
899	226873	63605	73234	47593	8080	38737	52286	1458
900	225833	62525	72147	48292	8022	39037	53052	1529
901	224269	62077	69883	48427	8113	39472	53277	1537
902	223163	61018	69698	48612	8556	39163	53893	1548
903	220401	59660	68469	48881	8191	39748	55901	1499
904	219671	58588	67600	49028	8080	39854	63081	1545
905	218121	57087	67379	49775	8150	40812	62039	1581
906	215379	56365	66597	50111	8330	40274	60133	1532
907	214197	55250	65109	50508	8435	40554	57269	1552
908	212871	54918	64560	50333	8456	40943	54305	1583
909	210657	53204	66295	50620	8556	41708	54369	1600
910	209498	52184	63954	51586	8534	41759	54574	1576
911	207422	51379	63598	51530	8680	41948	55068	1690
912	205331	49885	60440	51533	8813	41915	55660	1695
913	202504	49386	60768	51342	9018	42950	55900	1564
914	200715	47831	61666	51993	8725	43259	57263	1674
915	199510	46670	61423	52785	8932	42995	57260	1695
916	197530	46100	60088	52755	8969	43709	57217	1702
917	195735	45053	57511	53429	9100	43991	58008	1694
918	193984	44396	56872	53854	9036	44469	58829	1678
919	191960	42986	55300	53801	9276	44538	60131	1668
920	189965	42322	55585	54201	9396	44481	61481	1743
921	188343	41422	56036	54766	9546	45400	68580	1671
922	186741	40614	56612	55334	8981	45639	69974	1700
923	183700	39337	54558	55489	9434	45342	64345	1824
924	181796	39114	53008	55373	9557	46108	61252	1792
925	179741	37717	52039	55562	9512	45811	61766	1766
926	177748	36470	51377	55975	9574	46604	61592	1900
927	176025	35900	50824	55944	9723	46824	61963	1836
928	173234	35088	50434	56821	10114	47495	61916	1852
929	172110	34284	50899	56620	10040	46723	61626	1860
930	170463	33728	50505	57026	9955	47646	62421	1852
931	168731	33138	49132	57552	10130	48047	62578	1937
932	165659	31994	47253	57767	10158	48272	63276	1814
933	164231	31269	46384	57912	10425	48354	63452	1962
934	161481	30765	46148	59030	10200	48640	64106	1948
935	159164	30093	47634	58666	10433	49137	64298	1863
936	156904	29277	46648	58816	10394	49782	65889	2010
937	154831	28148	45044	59289	10612	50080	66983	1929
938	153359	27620	44620	59556	10688	50084	77035	1913
939	151030	26903	43541	59551	10643	49093	75488	1973
940	149334	26594	43359	59713	10854	50217	73571	1988
941	147292	25715	42048	60427	10971	50204	73485	2016
942	144353	25249	42475	61024	10976	51871	72756	1977
943	142641	24792	41525	60710	10994	51524	68311	2072
944	141408	23651	40338	60681	10894	51795	68247	2091
945	137868	23468	40381	61745	11095	51990	68385	1982
946	135732	22895	39926	61979	11081	52097	69884	2007
947	135023	22556	39329	62400	11090	54383	70606	2127
948	131403	21780	38383	62837	11218	53845	70647	2094
949	129913	21346	38830	62866	11316	54282	71149	2010
950	127409	20331	37509	62888	11518	54218	71162	2094
951	125655	20373	37657	63532	11469	53762	71257	2123
952	122647	19788	37901	63635	11515	54988	71837	2195
953	120266	19112	37598	64364	11612	55785	71476	2137
954	118978	18767	37177	64243	11483	55801	72164	2148
955	116241	18084	35148	64494	11799	56660	72072	2241
956	114457	17740	34221	64785	12133	56844	72808	2225
957	111378	17506	34357	64907	12000	56393	72995	2210
958	110240	16691	34228	65365	11907	57354	73404	2255
959	107724	16424	34513	65473	12097	58125	73921	2238
960	105863	15717	34088	66119	12246	56619	73688	2281
961	104016	15675	33397	66324	12436	56779	74250	2267
962	101490	15175	31804	66466	12351	58791	74976	2326
963	99450	14950	31510	66761	12561	60028	74584	2294
964	97389	14660	31373	66666	12701	60338	75989	2286
965	95668	14116	31208	66626	12717	60586	76990	2278
966	93434	13886	32115	67800	12684	58422	78053	2394
967	91289	13496	30666	67787	12696	59179	84589	2294
968	88541	13275	29740	68306	13128	60236	87603	2306
969	86534	12825	28885	68309	13126	62419	85215	2277
970	84621	12505	28608	69090	12861	62277	80193	2422
971	82392	12265	28474	69294	13055	61113	78812	2379
972	81481	12022	29517	68970	13134	62866	79891	2352
973	78852	11515	28894	70131	13248	61183	79269	2427
974	76434	11474	27024	69724	13419	63921	81033	2432
975	74751	10966	26673	69630	13480	61900	80859	2377
976	73313	10890	26930	70022	13511	62938	81968	2467
977	71678	10753	26373	70439	13651	64012	81785	2418
978	69818	10328	26237	70403	13726	64270	81499	2545
979	67392	10013	26431	70497	13806	64873	80726	2443
980	66351	9746	27742	71409	13983	64257	80653	2637
981	64573	9904	24761	71378	13860	65496	81165	2576
982	62122	9532	24197	71787	14008	66037	81581	2536
983	61325	9217	24065	71465	14260	65289	82871	2642
984	59210	9147	23912	71997	14093	66280	83031	2623
985	57195	8966	23483	72840	14219	67722	84974	2606
986	56193	8870	24168	72423	14250	67501	85505	2542
987	53889	8479	24035	72882	14271	68303	85809	2678
988	52845	8253	22864	73787	14659	68365	85395	2696
989	50906	8304	22056	73183	14582	68330	85997	2647
990	49787	7938	21579	73417	14661	69274	85841	2603
991	48307	7953	21645	73883	14850	68361	86727	2667
992	46607	7857	21407	73994	15245	67813	86777	2736
993	45287	7603	21277	74554	15307	70047	87262	2598
994	43835	7402	20909	74997	14865	70769	87646	2699
995	42952	7215	21194	74710	15029	68885	87908	2748
996	41553	7105	21229	74757	15229	70827	87743	2637
997	39637	6912	19259	75515	15351	71154	88687	2730
998	38893	6888	18772	75067	15277	69434	88866	2799
999	37487	6704	18816	75794	15514	69837	88954	2852
1000	36246	6658	18192	75892	15598	71700	89235	2743
1001	34919	6422	18852	76139	15886	72318	89905	2750
1002	33971	6315	19093	76233	15894	72826	89923	2730
1003	33165	6205	18252	76291	15786	71923	90507	2792
1004	31609	6186	17552	76801	15996	72692	90981	2749
1005	30696	6071	17154	77075	15857	72358	91347	2892
1006	29890	6106	17048	76944	16323	71946	93926	2843
1007	28839	5943	16817	77263	16312	73227	88263	2871
1008	27634	5993	16576	77963	16168	74162	89432	2892
1009	26759	5911	16991	77759	16386	75335	90366	2950
1010	25874	5690	17293	78089	16364	73299	91064	2908
1011	25150	5673	15343	78068	16572	74797	103232	2973
1012	24141	5648	14876	78552	16794	74009	104669	2963
1013	22988	5627	15031	78005	16477	75419	103744	2846
1014	22427	5746	14938	78821	16947	75338	105179	2990
1015	21586	5278	14778	78770	16740	75293	99257	2891
1016	20925	5310	14472	78593	16749	75563	94599	2939
1017	20220	5271	14323	79182	16916	75549	95389	2993
1018	19574	5290	14173	79669	17029	74543	95684	2993
1019	18829	5360	13316	79750	17235	75933	96446	2978
1020	18263	5161	13060	79234	17360	75984	96726	3055
1021	17603	5120	12554	79753	17418	77558	97572	3123
1022	16917	5137	12683	79706	17571	76245	97326	3061
1023	16546	5149	12403	79798	17494	76058	98025	3062
1024	15713	5152	12674	80268	17799	76752	99615	3080
1025	15311	5013	12622	80853	17757	76494	99618	3130
1026	14842	4942	11498	80274	17961	76666	99589	3109
1027	14358	5018	11076	80941	17863	75878	99247	3133
1028	13845	4940	10954	81071	17816	76554	100211	3181
1029	13153	5107	11262	81357	18106	77737	103095	3095
1030	12716	4837	11271	80947	18176	77514	112134	3100
1031	12257	4956	10381	81344	18226	77629	111072	3245
1032	12020	4941	9972	81519	18132	77650	100886	3160
1033	11532	4893	9736	81129	18601	78228	100942	3228
1034	11059	4879	9659	82071	18340	77563	100629	3220
1035	10589	4790	9567	81923	18570	78232	100758	3207
1036	10431	4912	9424	81988	18572	78720	101249	3235
1037	10028	4827	9169	82244	18733	77207	101314	3196
1038	9813	4882	9173	82609	18952	77684	102730	3242
1039	9439	4758	9102	82151	18924	79262	105601	3350
1040	9036	4707	8400	82272	18674	78883	112675	3350
1041	8733	4862	8881	82863	19100	80012	115411	3369
1042	8539	4633	8173	83178	19063	80114	104092	3308
1043	8109	4711	7783	82754	19246	80882	102092	3370
1044	8111	4630	7795	83039	19486	80342	103014	3381
1045	7629	4828	7505	83485	19827	81528	101746	3439
1046	7351	4579	7188	83483	19725	80775	102116	3265
1047	7281	4673	7077	83554	20132	82388	102199	3428
1048	7106	4833	6947	83734	19919	81454	102794	3368
1049	6846	4740	7095	83576	19883	82109	103795	3505
1050	6684	4698	6948	83904	20102	83568	106335	3504
1051	6595	4598	6657	83769	20218	84217	114057	3596
1052	6297	4697	6204	84061	20364	82082	115525	3545
1053	6091	4691	6200	83644	20455	82287	118347	3592
1054	6011	4540	6051	84194	20500	83982	105741	3642
1055	5859	4581	5939	84290	20749	85150	104048	3595
1056	5596	4632	5845	84644	20654	85108	103809	3597
1057	5422	4667	5867	83882	20698	85932	106763	3680
1058	5161	4577	5616	84587	20954	85723	116298	3733
1059	5325	4533	5220	83688	20749	83122	110124	3674
1060	5089	4490	5302	85122	21086	87979	105015	3760
1061	4989	4670	5083	84644	21132	85276	102692	3764
1062	4866	4581	5015	85072	21433	87050	105351	3878
1063	4778	4557	4967	84570	21216	87011	112105	3827
1064	4562	4615	4754	84638	21254	87555	116206	3797
1065	4600	4516	4624	84382	21330	87015	107216	3965
1066	4529	4480	4610	84677	21519	87902	106877	3857
1067	4466	4553	4700	85016	21422	88193	106781	3824
1068	4317	4482	4640	85092	21485	86448	108355	3938
1069	4097	4443	4288	85306	21553	88035	111154	3912
1070	4118	4485	4067	84944	21709	90410	117973	3958
1071	4068	4580	3921	85101	21934	89844	112203	3981
1072	4011	4402	3972	84396	21994	88728	114440	4084
1073	3977	4453	3751	85277	21834	88625	118875	4041
1074	3758	4420	3775	85532	22195	90459	113816	4072
1075	3740	4410	3764	84687	22226	89549	108215	3931
1076	3633	4317	3581	85513	22568	88841	107819	4095
1077	3632	4343	3511	84721	22225	88991	107972	3975
1078	3526	4353	3600	85184	22393	88994	110158	4177
1079	3410	4337	3473	84784	22293	92673	114207	4133
1080	3473	4349	3352	84810	22611	90670	119706	4181
1081	3312	4303	3333	84994	22644	92215	108667	4240
1082	3276	4196	3345	85223	22682	89870	107257	4315
1083	3242	4277	3170	84995	22498	91301	105508	4227
1084	3228	4143	3107	85364	22815	90713	105794	4286
1085	3137	4217	3154	85263	22859	92329	109067	4346
1086	3112	4215	2970	84540	22801	91500	117580	4268
1087	2995	4036	2932	84690	23132	92413	116033	4306
1088	3002	4051	2899	85158	23400	93633	116304	4383
1089	2882	4105	2948	84648	23213	92226	110427	4466
1090	2910	3983	2851	85032	23220	92739	106099	4390
1091	2833	3997	2735	84989	23421	90976	105064	4429
1092	2807	3927	2783	85178	23265	91918	105727	4561
1093	2679	3988	2757	84768	23363	92490	105910	4515
1094	2685	3990	2611	85310	23591	93172	106047	4596
1095	2716	3989	2539	84952	23638	92284	111866	4598
1096	2629	3874	2540	85580	23797	92807	120471	4666
1097	2609	3948	2575	85020	23925	91799	117043	4503
1098	2586	3832	2457	84842	23546	90206	115880	4769
1099	2423	3661	2371	85512	23872	91397	115374	4674
1100	2486	3754	2337	84990	23839	94787	110672	4686
1101	2437	3730	2397	84238	23728	93860	106408	4619
1102	2411	3736	2294	84923	24083	94776	107093	4695
1103	2330	3664	2209	84102	24048	91072	107352	4771
1104	2362	3597	2272	83732	24222	92209	109668	4793
1105	2323	3714	2196	83382	23954	94805	118168	4844
1106	2300	3519	2131	83538	24171	93205	114357	4757
1107	2238	3581	2188	82731	24251	93240	115751	4744
1108	2263	3450	2173	83333	24521	93934	111260	4822
1109	2200	3465	2057	83699	24610	93695	116817	4804
1110	2158	3438	2011	83775	24639	91103	116513	4932
1111	2147	3464	1986	83155	24404	91843	113887	4890
1112	2154	3355	2005	83159	24543	94791	110232	5177
1113	2100	3417	2022	83330	24714	92413	106307	5072
1114	2046	3325	1999	83106	24572	93247	109536	5344
1115	2117	3338	1871	83033	24773	92908	116811	5200
1116	2073	3425	1882	83255	24932	93158	112508	5342
1117	1978	3487	1868	83147	24951	93317	112637	5205
1118	1990	3307	1853	82894	25240	90437	113307	5143
1119	1978	3310	1846	82952	25058	90191	115345	5371
1120	1927	3300	1799	83393	25088	93549	114449	5304
1121	1920	3370	1763	83069	25298	92844	114053	5455
1122	1849	3276	1770	82367	25011	92296	114235	5365
1123	1867	3436	1767	82152	25208	92803	114451	5464
1124	1811	3123	1740	82235	25442	92262	113623	5522
1125	1852	3074	1710	82382	25344	90035	112288	5463
1126	1873	2991	1723	82374	25374	90304	108816	5510
1127	1832	3013	1648	82046	25593	93544	107722	5518
1128	1795	3012	1761	82001	25520	93089	106033	5594
1129	1762	2940	1619	81972	25607	92248	109841	5653
1130	1731	2864	1618	81724	25748	92043	114992	5658
1131	1774	2819	1594	81798	25605	91798	113598	5545
1132	1776	2722	1616	81133	25505	91365	112050	5641
1133	1744	2606	1654	81117	25791	91780	110094	5724
1134	1785	2674	1585	80778	26042	88754	111973	5708
1135	1659	2636	1591	80865	25782	90838	112119	5709
1136	1647	2633	1528	81313	25713	92036	111875	5727
1137	1634	2598	1572	81178	25636	90966	111470	5756
1138	1648	2515	1537	80592	26012	91549	111698	5729
1139	1645	2437	1483	80948	26058	87449	108543	5871
1140	1612	2453	1531	80503	26223	86416	108951	5771
1141	1687	2436	1512	80541	25930	88060	112093	5844
1142	1664	2367	1489	80176	26146	92163	108656	5919
1143	1545	2361	1523	79654	25992	89781	106123	6106
1144	1596	2409	1401	79284	26267	89597	110792	6000
1145	1567	2250	1370	79645	26016	85499	110454	5876
1146	1550	2224	1422	80163	26258	88115	110595	6241
1147	1536	2253	1421	79631	26400	86751	110064	6033
1148	1550	2173	1477	79036	26456	90326	110726	6046
1149	1553	2213	1513	79351	26217	88061	109722	6111
1150	1535	2201	1455	78938	26809	89230	104968	5969
1151	1541	2142	1396	79488	26636	88769	109138	5940
1152	1497	2119	1440	79034	26543	88201	108441	6005
1153	1553	2034	1355	78629	26628	87465	111373	6002
1154	1479	2055	1369	78492	26671	87954	106369	6180
1155	1488	2005	1360	77458	26537	87138	107865	6165
1156	1398	1984	1331	77961	26550	87395	108651	6101
1157	1473	1970	1420	77465	26615	87529	108067	6165
1158	1468	1887	1351	77587	27099	89868	107516	6112
1159	1419	1969	1283	77183	27144	86413	106765	6210
1160	1464	1964	1382	77084	27161	83824	108227	6039
1161	1451	1896	1445	76821	27110	85848	106718	6135
1162	1448	1825	1330	76911	26857	87682	106877	6253
1163	1412	1817	1273	75888	26816	86750	107697	6342
1164	1390	1838	1333	76430	26876	87067	107461	6352
1165	1408	1756	1314	76301	27093	85420	106830	6273
1166	1354	1831	1323	75969	26988	84908	105942	6377
1167	1377	1807	1310	75134	26894	85982	106200	6374
1168	1482	1727	1290	75330	27220	84991	105713	6280
1169	1422	1770	1312	74827	26920	82919	106002	6498
1170	1370	1677	1374	74516	27124	82620	105690	6342
1171	1347	1770	1332	73715	27230	83726	106890	6465
1172	1360	1733	1267	73795	27446	86281	105961	6405
1173	1385	1598	1238	73370	27527	85604	105219	6469
1174	1348	1635	1276	73877	27055	85194	104866	6525
1175	1377	1571	1270	73295	27716	83868	105691	6487
1176	1350	1635	1255	72906	27235	83004	104606	6459
1177	1314	1561	1269	72871	27415	82540	103837	6490
1178	1266	1519	1178	72408	27493	83290	103828	6426
1179	1346	1534	1265	72341	27753	83910	104152	6452
1180	1334	1439	1231	72259	27499	80053	103797	6595
1181	1296	1529	1264	72163	27271	80396	104413	6447
1182	1370	1534	1220	71477	27339	83619	104538	6483
1183	1310	1461	1276	70900	27451	81556	102588	6643
1184	1326	1477	1209	71017	27676	81896	102718	6573
1185	1317	1456	1156	71107	27283	79955	102243	6628
1186	1272	1432	1225	70867	27661	81884	102614	6599
1187	1375	1425	1139	70689	27778	81093	102273	6458
1188	1296	1443	1178	70421	27552	80984	101680	6509
1189	1332	1454	1202	69963	27525	80619	101090	6516
1190	1250	1503	1159	69738	27420	80231	100655	6552
1191	1325	1460	1211	69079	27440	77856	100019	6695
1192	1290	1438	1166	69088	27396	77638	100517	6467
1193	1277	1391	1128	67752	27364	78213	100628	6653
1194	1237	1486	1213	67768	27355	79671	102001	6760
1195	1282	1433	1153	67674	27590	79507	101350	6608
1196	1266	1405	1098	67359	27717	78775	101810	6814
1197	1212	1495	1188	66673	27603	78401	101389	6623
1198	1292	1419	1200	66682	27664	77762	100824	6707
1199	1237	1385	1127	66623	27488	77536	99231	6849
1200	1211	1374	1096	65633	27980	77537	99955	6779
