# Supplementary material for: AMPKα Subunit Ssp2 and Glycogen Synthase Kinases Gsk3/Gsk31 are involved in regulation of sterol regulatory element-binding protein (SREBP) activity in fission yeast
Source: PLoS One. 2020 Feb 13;15(2):e0228845. doi: 10.1371/journal.pone.0228845 (PMC7018046; doi:10.1371/journal.pone.0228845)
Supplement: S1 Appendix — (ZIP) [file pone.0228845.s001.zip › S1 Appendix/Fig 6.xlsx]

## Sheet: Fig 6C
50 cells	WT	Δgsk3	Δgsk31	Δssp2	Δgsk3Δgsk31	Δssp2Δgsk3	Δssp2Δgsk31	Δssp2Δgsk3Δgsk31
1	0.24	0.67	1.06	0.27	0.26	0.23	0.27	0.14
2	0.33	0.73	2.89	0.31	0.02	0.13	0.3	0.24
3	0.52	0.34	0.71	0.13	0.18	0.19	0.28	0.11
4	0.36	0.26	0.62	0.19	0.04	0.31	0.22	0.12
5	1.53	0.96	0.51	0.12	0.22	0.29	0.11	0.16
6	0.82	1.73	0.42	0.12	0.1	0.26	0.22	0.17
7	0.5	2.26	1.45	0.11	0.09	0.3	0.18	0.11
8	0.38	1.31	0.65	0.23	0.24	0.34	0.2	0.05
9	1.98	0.67	0.39	0.16	0.4	0.27	0.14	0.17
10	1.23	1.13	0.63	0.21	0.35	0.25	0.13	0.75
11	0.44	0.6	0.45	0.33	0.16	0.3	0.13	0.34
12	0.7	0.93	0.79	0.3	0.15	0.28	0.19	0.06
13	1.08	0.79	1.34	0.19	0.2	0.31	0.16	0.37
14	0.81	0.27	0.47	0.73	0.15	0.46	0.09	0.3
15	0.26	1.55	1	0.46	0.17	0.2	0.21	0.15
16	0.69	0.61	1.24	0.38	0.19	0.53	0.23	0.09
17	0.4	0.6	1.04	0.16	0.2	0.28	0.4	0.17
18	0.5	0.35	2.12	0.17	0.34	0.26	0.15	0.02
19	1.12	1.02	0.62	0.22	0.23	0.25	0.02	0.18
20	0.85	0.26	0.47	0.2	0.16	0.91	0.09	0.07
21	1.85	2.05	0.5	0.09	0.22	0.11	0.08	0.13
22	0.76	1.47	0.62	0.11	0.43	0.26	0.23	0.09
23	1.35	0.51	0.88	0.27	0.15	0.3	0.27	0.19
24	0.78	0.43	1.44	0.16	0.29	0.17	0.36	0.14
25	1.73	0.72	0.85	0.69	0.16	0.11	0.33	0.39
26	1.27	0.49	0.81	0.32	0.13	0.39	0.16	0.12
27	2.73	0.72	0.5	0.14	0.23	0.2	0.21	0.47
28	2.06	1.07	0.45	0.18	0.38	0.14	0.07	0.2
29	1.79	0.92	1.07	0.15	0.28	0.11	0.22	0.27
30	0.97	0.74	0.68	0.11	0.26	0.21	0.41	0.56
31	1.45	0.48	0.88	0.24	0.11	0.32	0.24	1.07
32	0.78	0.53	0.77	0.24	0.25	0.2	0.11	1.1
33	1.73	0.21	1.58	0.24	0.14	0.2	0.26	0.41
34	1.06	0.53	0.46	0.24	0.11	0.16	0.11	0.5
35	0.74	1.72	0.79	0.24	0.23	0.36	0.3	0.27
36	0.85	0.31	1.28	0.25	0.14	0.22	0.3	0.3
37	0.38	0.69	0.68	0.25	0.18	0.36	0.47	0.27
38	0.9	0.51	0.55	0.25	0.28	0.17	0.21	0.09
39	0.54	1	0.62	0.25	0.07	0.1	0.33	0.05
40	1.34	0.44	1.58	0.26	0.25	0.37	0.35	0.25
41	0.81	0.78	1.2	0.26	0.27	0.19	0.41	0.42
42	0.99	0.74	1.01	0.26	0.53	0.15	0.19	0.2
43	1.01	0.73	0.73	0.26	0.12	0.13	0.18	0.35
44	1.03	0.53	1.34	0.26	0.17	0.5	0.24	0.37
45	1.04	0.34	0.86	0.24	0.2	0.28	0.28	0.47
46	1.05	0.43	2.24	0.24	0.3	0.32	0.03	0.3
47	1.04	1.58	0.4	0.23	0.12	0.14	0.33	0.17
48	1.05	1.35	0.36	0.23	0.1	0.11	0.22	0.14
49	1.06	0.38	0.44	0.24	0.2	0.45	0.08	0.3
50	1.08	0.17	0.61	0.24	0.13	0.26	0.15	0.62
